# Supplementary material for: mTORC1 Enhances Early Phase Ribosome Processivity
Source: Front Mol Biosci. 2020 Jun 19;7:117. doi: 10.3389/fmolb.2020.00117 (PMC7325874; doi:10.3389/fmolb.2020.00117)
Supplement: Supplementary file 1 [file Table_1.XLSX]

## Sheet: All_RDIs
Control RDI	Torin1 RDI	Entry	Entry name	Protein names	Gene names
0.188583	0.181429	P54369	OAZ1_MOUSE	Ornithine decarboxylase antizyme 1 (ODC-Az)	Oaz1 Oaz
0.293878	0.26996	Q62241	RU1C_MOUSE	U1 small nuclear ribonucleoprotein C (U1 snRNP C) (U1-C) (U1C)	Snrpc Snrp1c
0.297323	0.253485	P61219	RPAB2_MOUSE	DNA-directed RNA polymerases I, II, and III subunit RPABC2 (RNA polymerases I, II, and III subunit ABC2) (DNA-directed RNA polymerase II subunit F) (RPB6 homolog)	Polr2f
0.310941	0.319046	Q62448	IF4G2_MOUSE	Eukaryotic translation initiation factor 4 gamma 2 (eIF-4-gamma 2) (eIF-4G 2) (eIF4G 2) (Novel APOBEC-1 target 1) (Translation repressor NAT1) (p97)	Eif4g2 Nat1
0.315655	0.307894	Q9CQQ8	LSM7_MOUSE	U6 snRNA-associated Sm-like protein LSm7	Lsm7
0.315728	0.34068	Q9D385	AR2BP_MOUSE	ADP-ribosylation factor-like protein 2-binding protein (ARF-like 2-binding protein) (Binder of ARF2 protein 1)	Arl2bp Bart Bart1
0.316031	0.25321	Q91XV3	BASP1_MOUSE	Brain acid soluble protein 1 (22 kDa neuronal tissue-enriched acidic protein) (Neuronal axonal membrane protein NAP-22)	Basp1 Nap22
0.317004	0.268775	Q8VCP8	KAD6_MOUSE	Adenylate kinase isoenzyme 6 (AK6) (EC 2.7.4.3) (Coilin-interacting nuclear ATPase protein) (Dual activity adenylate kinase/ATPase) (AK/ATPase)	Ak6 Cinap
0.332038	0.279934	P62843	RS15_MOUSE	40S ribosomal protein S15 (RIG protein)	Rps15 Rig
0.333903	0.25721	Q9DBZ5	EIF3K_MOUSE	Eukaryotic translation initiation factor 3 subunit K (eIF3k) (Eukaryotic translation initiation factor 3 subunit 12) (eIF-3 p25)	Eif3k Eif3s12
0.336606	0.282196	Q9D6N5	NC2A_MOUSE	Dr1-associated corepressor (Dr1-associated protein 1) (Negative cofactor 2-alpha) (NC2-alpha)	Drap1
0.337656	0.293928	Q99M08	CD003_MOUSE	Uncharacterized protein C4orf3 homolog
0.33903	0.3219	Q9ER69	FL2D_MOUSE	Pre-mRNA-splicing regulator WTAP (Female-lethal(2)D homolog) (WT1-associated protein) (Wilms tumor 1-associating protein)	Wtap
0.342586	0.33543	Q91YJ3	THYN1_MOUSE	Thymocyte nuclear protein 1 (Thymocyte protein Thy28) (mThy28)	Thyn1 Thy28
0.343425	0.347661	Q8K1L5	PP1RB_MOUSE	E3 ubiquitin-protein ligase PPP1R11 (EC 2.3.2.27) (Protein phosphatase 1 regulatory subunit 11) (T-complex testis expressed protein 5) (Tctex-5)	Ppp1r11 Tctex5
0.343703	0.320977	Q61205	PA1B3_MOUSE	Platelet-activating factor acetylhydrolase IB subunit gamma (EC 3.1.1.47) (PAF acetylhydrolase 29 kDa subunit) (PAF-AH 29 kDa subunit) (PAF-AH subunit gamma) (PAFAH subunit gamma)	Pafah1b3 Pafahg
0.344192	0.340371	Q9D8Y1	T126A_MOUSE	Transmembrane protein 126A	Tmem126a
0.344239	0.399739	P63325	RS10_MOUSE	40S ribosomal protein S10	Rps10
0.346085	0.373621	P20065	TYB4_MOUSE	Thymosin beta-4 (T beta 4) [Cleaved into: Hematopoietic system regulatory peptide (Seraspenide)]	Tmsb4x Ptmb4 Tmsb4
0.346313	0.264879	Q62481	VPS72_MOUSE	Vacuolar protein sorting-associated protein 72 homolog (Protein YL-1) (Transcription factor-like 1)	Vps72 Tcfl1 Yl1
0.346633	0.344067	P27048	RSMB_MOUSE	Small nuclear ribonucleoprotein-associated protein B (snRNP-B) (snRPB) (Sm protein B) (Sm-B) (SmB)	Snrpb
0.347833	0.321901	Q03147	CDK7_MOUSE	Cyclin-dependent kinase 7 (EC 2.7.11.22) (EC 2.7.11.23) (39 kDa protein kinase) (P39 Mo15) (CDK-activating kinase) (CR4 protein kinase) (CRK4) (Cell division protein kinase 7) (Protein-tyrosine kinase MPK-7) (TFIIH basal transcription factor complex kinase subunit)	Cdk7 Cak Cdkn7 Crk4 Mo15 Mpk-7
0.34808	0.334518	Q9DC16	ERGI1_MOUSE	Endoplasmic reticulum-Golgi intermediate compartment protein 1 (ER-Golgi intermediate compartment 32 kDa protein) (ERGIC-32)	Ergic1 Ergic32
0.350085	0.361295	P35980	RL18_MOUSE	60S ribosomal protein L18	Rpl18
0.350128	0.361586	Q8QZY9	SF3B4_MOUSE	Splicing factor 3B subunit 4	Sf3b4
0.350551	0.347178	Q924Z4	CERS2_MOUSE	Ceramide synthase 2 (CerS2) (EC 2.3.1.-) (LAG1 longevity assurance homolog 2) (Sphingosine N-acyltransferase CERS2) (EC 2.3.1.24) (Translocating chain-associating membrane protein homolog 3) (TRAM homolog 3)	Cers2 Lass2 Trh3
0.352512	0.250021	Q91WA1	TIPIN_MOUSE	TIMELESS-interacting protein	Tipin
0.354266	0.339845	Q3UBX0	TM109_MOUSE	Transmembrane protein 109 (Mitsugumin-23) (Mg23)	Tmem109
0.35501	0.329829	Q99JR1	SFXN1_MOUSE	Sideroflexin-1	Sfxn1
0.355056	0.325101	Q9WVM1	RGAP1_MOUSE	Rac GTPase-activating protein 1 (Male germ cell RacGap) (MgcRacGAP)	Racgap1 Mgcracgap
0.356001	0.382733	P61166	TM258_MOUSE	Transmembrane protein 258 (Dolichyl-diphosphooligosaccharide--protein glycosyltransferase subunit TMEM258) (Oligosaccharyl transferase subunit TMEM258)	Tmem258
0.356395	0.337355	Q8BGS2	BOLA2_MOUSE	BolA-like protein 2	Bola2
0.357482	0.351155	P67778	PHB_MOUSE	Prohibitin (B-cell receptor-associated protein 32) (BAP 32)	Phb
0.357532	0.268227	P63005	LIS1_MOUSE	Platelet-activating factor acetylhydrolase IB subunit alpha (Lissencephaly-1 protein) (LIS-1) (PAF acetylhydrolase 45 kDa subunit) (PAF-AH 45 kDa subunit) (PAF-AH alpha) (PAFAH alpha)	Pafah1b1 Lis-1 Lis1 Pafaha
0.361009	0.382071	Q9EST5	AN32B_MOUSE	Acidic leucine-rich nuclear phosphoprotein 32 family member B (Proliferation-related acidic leucine-rich protein PAL31)	Anp32b Pal31
0.361187	0.353925	P83877	TXN4A_MOUSE	Thioredoxin-like protein 4A (DIM1 protein homolog) (Spliceosomal U5 snRNP-specific 15 kDa protein) (Thioredoxin-like U5 snRNP protein U5-15kD)	Txnl4a Dim1 Txnl4
0.362002	0.346622	P97855	G3BP1_MOUSE	Ras GTPase-activating protein-binding protein 1 (G3BP-1) (EC 3.6.4.12) (EC 3.6.4.13) (ATP-dependent DNA helicase VIII) (GAP SH3 domain-binding protein 1) (HDH-VIII)	G3bp1 G3bp
0.364037	0.359346	O70435	PSA3_MOUSE	Proteasome subunit alpha type-3 (EC 3.4.25.1) (Macropain subunit C8) (Multicatalytic endopeptidase complex subunit C8) (Proteasome component C8) (Proteasome subunit K)	Psma3
0.364647	0.290861	Q9CYX7	RRP15_MOUSE	RRP15-like protein (Ribosomal RNA-processing protein 15)	Rrp15
0.364854	0.361867	P14869	RLA0_MOUSE	60S acidic ribosomal protein P0 (60S ribosomal protein L10E)	Rplp0 Arbp
0.36534	0.344065	Q78T54	VMA21_MOUSE	Vacuolar ATPase assembly integral membrane protein Vma21	Vma21
0.365789	0.341005	Q3UA16	SPC25_MOUSE	Kinetochore protein Spc25	Spc25 Spbc25
0.366053	0.37224	P62342	SELT_MOUSE	Thioredoxin reductase-like selenoprotein T (SelT) (EC 1.8.1.9)	Selenot Selt
0.366252	0.289086	P59999	ARPC4_MOUSE	Actin-related protein 2/3 complex subunit 4 (Arp2/3 complex 20 kDa subunit) (p20-ARC)	Arpc4 Arc20
0.366396	0.38675	Q921J4	UBE2S_MOUSE	Ubiquitin-conjugating enzyme E2 S (EC 2.3.2.23) (E2 ubiquitin-conjugating enzyme S) (Ubiquitin carrier protein S) (Ubiquitin-conjugating enzyme E2-24 kDa) (Ubiquitin-conjugating enzyme E2-EPF5) (Ubiquitin-protein ligase S)	Ube2s E2epf
0.366823	0.380817	P45878	FKBP2_MOUSE	Peptidyl-prolyl cis-trans isomerase FKBP2 (PPIase FKBP2) (EC 5.2.1.8) (13 kDa FK506-binding protein) (13 kDa FKBP) (FKBP-13) (FK506-binding protein 2) (FKBP-2) (Immunophilin FKBP13) (Rotamase)	Fkbp2 Fkbp13
0.366956	0.382519	P97461	RS5_MOUSE	40S ribosomal protein S5 [Cleaved into: 40S ribosomal protein S5, N-terminally processed]	Rps5
0.366968	0.363923	Q9JME7	TPC2L_MOUSE	Trafficking protein particle complex subunit 2-like protein	Trappc2l
0.367818	0.355007	Q91VJ5	PQBP1_MOUSE	Polyglutamine-binding protein 1 (PQBP-1) (38 kDa nuclear protein containing a WW domain) (Npw38) (Polyglutamine tract-binding protein 1)	Pqbp1 Npw38
0.368791	0.338241	Q9CQR7	PEN2_MOUSE	Gamma-secretase subunit PEN-2 (Presenilin enhancer protein 2)	Psenen Pen2
0.369362	0.279151	Q5NCF2	TPPC1_MOUSE	Trafficking protein particle complex subunit 1	Trappc1
0.370405	0.404911	Q9QZ73	DCNL1_MOUSE	DCN1-like protein 1 (DCUN1 domain-containing protein 1) (Defective in cullin neddylation protein 1-like protein 1) (Testis-specific protein 3)	Dcun1d1 Dcun1l1 Rp42 Tes3
0.370431	0.362332	Q8CFE6	S38A2_MOUSE	Sodium-coupled neutral amino acid transporter 2 (Amino acid transporter A2) (Solute carrier family 38 member 2) (System A amino acid transporter 2) (System A transporter 1) (System N amino acid transporter 2)	Slc38a2 Ata2 Kiaa1382 Sat2 Snat2
0.370434	0.392128	Q62048	PEA15_MOUSE	Astrocytic phosphoprotein PEA-15 (15 kDa phosphoprotein enriched in astrocytes)	Pea15 Pea15a
0.370517	0.334319	O54941	SMCE1_MOUSE	SWI/SNF-related matrix-associated actin-dependent regulator of chromatin subfamily E member 1 (BRG1-associated factor 57) (BAF57)	Smarce1 Baf57
0.371085	0.360385	Q9D6J6	NDUV2_MOUSE	NADH dehydrogenase [ubiquinone] flavoprotein 2, mitochondrial (EC 1.6.99.3) (EC 7.1.1.2) (NADH-ubiquinone oxidoreductase 24 kDa subunit)	Ndufv2
0.371872	0.375044	Q99N85	RT18A_MOUSE	28S ribosomal protein S18a, mitochondrial (MRP-S18-a) (Mrps18a) (S18mt-a) (28S ribosomal protein S18-3, mitochondrial) (MRP-S18-3)	Mrps18a
0.373757	0.395829	Q9CQG6	TM147_MOUSE	Transmembrane protein 147	Tmem147
0.373928	0.343118	P62137	PP1A_MOUSE	Serine/threonine-protein phosphatase PP1-alpha catalytic subunit (PP-1A) (EC 3.1.3.16)	Ppp1ca Ppp1a
0.374265	0.363879	Q9CY21	BUD23_MOUSE	Probable 18S rRNA (guanine-N(7))-methyltransferase (EC 2.1.1.-) (Bud site selection protein 23 homolog) (Williams-Beuren syndrome chromosomal region 22 protein homolog) (rRNA methyltransferase and ribosome maturation factor)	Bud23 Wbscr22
0.374984	0.316527	Q2L4X1	BZW2_MUSMM	Basic leucine zipper and W2 domain-containing protein 2 (Brain development-related molecule 2)	Bzw2 Bdm2
0.375008	0.376178	Q91VK1	BZW2_MOUSE	Basic leucine zipper and W2 domain-containing protein 2	Bzw2
0.375714	0.369332	Q7TSZ8	NACC1_MOUSE	Nucleus accumbens-associated protein 1 (NAC-1) (BTB/POZ domain-containing protein 14B)	Nacc1 Btbd14b Nac1
0.375894	0.352453	Q9D8M4	RL7L_MOUSE	60S ribosomal protein L7-like 1	Rpl7l1
0.37609	0.394341	Q9CQ88	TSN31_MOUSE	Tetraspanin-31 (Tspan-31) (Sarcoma-amplified sequence homolog)	Tspan31 Sas
0.376149	0.393869	Q9CPP6	NDUA5_MOUSE	NADH dehydrogenase [ubiquinone] 1 alpha subcomplex subunit 5 (Complex I subunit B13) (Complex I-13kD-B) (CI-13kD-B) (NADH-ubiquinone oxidoreductase 13 kDa-B subunit)	Ndufa5
0.37619	0.364618	P63321	RALA_MOUSE	Ras-related protein Ral-A	Rala Ral Ral-a
0.376204	0.349497	Q91W67	UBL7_MOUSE	Ubiquitin-like protein 7	Ubl7
0.376359	0.419226	Q99KX1	MLF2_MOUSE	Myeloid leukemia factor 2 (Myelodysplasia-myeloid leukemia factor 2)	Mlf2
0.377102	0.372686	Q9D883	U2AF1_MOUSE	Splicing factor U2AF 35 kDa subunit (U2 auxiliary factor 35 kDa subunit) (U2 snRNP auxiliary factor small subunit)	U2af1
0.377252	0.324826	Q9WV66	MARH7_MOUSE	E3 ubiquitin-protein ligase MARCHF7 (EC 2.3.2.27) (Axotrophin) (Membrane-associated RING finger protein 7) (Membrane-associated RING-CH protein VII) (MARCH-VII) (RING-type E3 ubiquitin transferase MARCHF7)	Marchf7 Axot March7
0.377803	0.411386	P09450	JUNB_MOUSE	Transcription factor jun-B (MyD21)	Junb Jun-b
0.377905	0.386894	Q6ZWY8	TYB10_MOUSE	Thymosin beta-10	Tmsb10 Ptmb10
0.378198	0.330585	P61082	UBC12_MOUSE	NEDD8-conjugating enzyme Ubc12 (EC 2.3.2.-) (NEDD8 carrier protein) (Ubiquitin-conjugating enzyme E2 M)	Ube2m Ubc-rs2 Ubc12
0.378645	0.409235	P62077	TIM8B_MOUSE	Mitochondrial import inner membrane translocase subunit Tim8 B (Deafness dystonia protein 2 homolog)	Timm8b Ddp2 Tim8b
0.37888	0.374398	Q9WUL7	ARL3_MOUSE	ADP-ribosylation factor-like protein 3	Arl3
0.379163	0.344174	Q8K371	AMOL2_MOUSE	Angiomotin-like protein 2	Amotl2
0.379865	0.370301	P48678	LMNA_MOUSE	Prelamin-A/C [Cleaved into: Lamin-A/C]	Lmna Lmn1
0.380173	0.357453	Q9CZY2	TCAL8_MOUSE	Transcription elongation factor A protein-like 8 (TCEA-like protein 8) (Transcription elongation factor S-II protein-like 8)	Tceal8
0.380212	0.318088	Q920L5	ELOV6_MOUSE	Elongation of very long chain fatty acids protein 6 (EC 2.3.1.199) (3-keto acyl-CoA synthase Elovl6) (ELOVL fatty acid elongase 6) (ELOVL FA elongase 6) (Fatty acyl-CoA elongase) (Long chain fatty acid elongase) (Myelin-associated SUR4 protein) (Very long chain 3-ketoacyl-CoA synthase 6) (Very long chain 3-oxoacyl-CoA synthase 6)	Elovl6 Face Lce Masr
0.380586	0.379939	Q8R2U4	NTM1A_MOUSE	N-terminal Xaa-Pro-Lys N-methyltransferase 1 (EC 2.1.1.244) (Alpha N-terminal protein methyltransferase 1A) (Methyltransferase-like protein 11A) (X-Pro-Lys N-terminal protein methyltransferase 1A) (NTM1A) [Cleaved into: N-terminal Xaa-Pro-Lys N-methyltransferase 1, N-terminally processed]	Ntmt1 Mettl11a
0.380682	0.367365	Q8R2Y9	SOSB1_MOUSE	SOSS complex subunit B1 (Nucleic acid-binding protein 2) (Oligonucleotide/oligosaccharide-binding fold-containing protein 2B) (Sensor of single-strand DNA complex subunit B1) (Sensor of ssDNA subunit B1) (SOSS-B1) (Single-stranded DNA-binding protein 1)	Nabp2 Obfc2b Ssb1
0.380909	0.45027	Q9JLJ1	SELK_MOUSE	Selenoprotein K (SelK)	Selenok Selk
0.380979	0.37632	Q7TSC1	PRC2A_MOUSE	Protein PRRC2A (HLA-B-associated transcript 2) (Proline-rich and coiled-coil-containing protein 2A)	Prrc2a Bat2
0.381236	0.382922	Q8CIB6	TM230_MOUSE	Transmembrane protein 230	Tmem230
0.381647	0.305055	P62996	TRA2B_MOUSE	Transformer-2 protein homolog beta (TRA-2 beta) (TRA2-beta) (Silica-induced gene 41 protein) (SIG-41) (Splicing factor, arginine/serine-rich 10) (Transformer-2 protein homolog B)	Tra2b Sfrs10 Silg41
0.38184	0.329381	Q8BQH4	UBAD2_MOUSE	UBA-like domain-containing protein 2	Ubald2 Fam100b
0.382092	0.362436	Q9D7H4	AVPI1_MOUSE	Arginine vasopressin-induced protein 1 (AVP-induced protein 1) (Arginine vasopressin-induced transcript 32 protein) (VIP32) (VIT32)	Avpi1
0.383051	0.401422	Q9CQX5	CLDN1_MOUSE	Claudin domain-containing protein 1 (Claudin-25)	Cldnd1 Cldn25 D11Moh34
0.383262	0.373793	O35566	CD151_MOUSE	CD151 antigen (GP27) (Membrane glycoprotein SFA-1) (Platelet-endothelial tetraspan antigen 3) (PETA-3) (CD antigen CD151)	Cd151 Peta3
0.383267	0.345558	P60003	ELOF1_MOUSE	Transcription elongation factor 1 homolog	Elof1
0.383269	0.340593	Q91XL3	UXS1_MOUSE	UDP-glucuronic acid decarboxylase 1 (EC 4.1.1.35) (UDP-glucuronate decarboxylase 1) (UGD) (UXS-1)	Uxs1
0.384016	0.38835	P10649	GSTM1_MOUSE	Glutathione S-transferase Mu 1 (EC 2.5.1.18) (GST 1-1) (GST class-mu 1) (Glutathione S-transferase GT8.7) (pmGT10)	Gstm1
0.384167	0.413775	Q9DAM7	TM263_MOUSE	Transmembrane protein 263	Tmem263
0.384538	0.443778	P84084	ARF5_MOUSE	ADP-ribosylation factor 5	Arf5
0.385093	0.330364	Q3UD01	A7L3B_MOUSE	Ataxin-7-like protein 3B	Atxn7l3b
0.385547	0.417441	Q8BH69	SPS1_MOUSE	Selenide, water dikinase 1 (EC 2.7.9.3) (Selenium donor protein 1) (Selenophosphate synthase 1)	Sephs1 Sps1
0.386653	0.367116	Q61655	DD19A_MOUSE	ATP-dependent RNA helicase DDX19A (EC 3.6.4.13) (DEAD box RNA helicase DEAD5) (mDEAD5) (DEAD box protein 19A) (Eukaryotic translation initiation factor 4A-related sequence 1)	Ddx19a Ddx19 Eif4a-rs1
0.386706	0.380698	P56581	TDG_MOUSE	G/T mismatch-specific thymine DNA glycosylase (EC 3.2.2.29) (C-JUN leucine zipper interactive protein JZA-3) (Thymine-DNA glycosylase)	Tdg
0.386981	0.370406	P61216	TAF13_MOUSE	Transcription initiation factor TFIID subunit 13 (Transcription initiation factor TFIID 18 kDa subunit) (TAF(II)18) (TAFII-18) (TAFII18)	Taf13 Taf2k
0.387023	0.358205	Q7TQI3	OTUB1_MOUSE	Ubiquitin thioesterase OTUB1 (EC 3.4.19.12) (Deubiquitinating enzyme OTUB1) (OTU domain-containing ubiquitin aldehyde-binding protein 1) (Otubain-1) (Ubiquitin-specific-processing protease OTUB1)	Otub1
0.387343	0.354516	Q9CWR7	STEA1_MOUSE	Metalloreductase STEAP1 (EC 1.16.1.-) (Six-transmembrane epithelial antigen of prostate 1)	Steap1 Steap
0.387448	0.409191	Q6PGH2	JUPI2_MOUSE	Jupiter microtubule associated homolog 2 (Hematological and neurological expressed 1-like protein) (HN1-like protein)	Jpt2 D17Ertd441e Hn1l
0.387713	0.380415	Q9WV96	T10B_MOUSE	Mitochondrial import inner membrane translocase subunit Tim10 B (Mitochondrial import inner membrane translocase subunit Tim9 B) (TIMM10B) (Tim10b)	Timm10b Fxc1 Tim9b Timm9b
0.387929	0.348228	Q9JKY0	CNOT9_MOUSE	CCR4-NOT transcription complex subunit 9 (Cell differentiation protein RQCD1 homolog) (Rcd-1) (EPO-induced protein FL10)	Cnot9 Rcd1 Rqcd1
0.388093	0.37159	Q8CII2	CD123_MOUSE	Cell division cycle protein 123 homolog	Cdc123
0.388216	0.378052	Q9ERU3	ZNF22_MOUSE	Zinc finger protein 22 (Zinc finger protein 422) (Zinc finger protein Krox-25) (Zinc finger protein Krox-26)	Znf22 Krox25 Krox26 Zfp422
0.388633	0.394996	O35166	GOSR2_MOUSE	Golgi SNAP receptor complex member 2 (27 kDa Golgi SNARE protein) (Membrin)	Gosr2 Gs27
0.388885	0.371052	P68373	TBA1C_MOUSE	Tubulin alpha-1C chain (Alpha-tubulin 6) (Alpha-tubulin isotype M-alpha-6) (Tubulin alpha-6 chain) [Cleaved into: Detyrosinated tubulin alpha-1C chain]	Tuba1c Tuba6
0.390511	0.333258	P00860	DCOR_MOUSE	Ornithine decarboxylase (ODC) (EC 4.1.1.17)	Odc1 Odc
0.390715	0.359351	Q9CQ39	MED21_MOUSE	Mediator of RNA polymerase II transcription subunit 21 (Mediator complex subunit 21) (RNA polymerase II holoenzyme component SRB7) (RNAPII complex component SRB7)	Med21 Srb7 Surb7
0.391152	0.431131	Q8BSZ2	AP3S2_MOUSE	AP-3 complex subunit sigma-2 (AP-3 complex subunit sigma-3B) (Adaptor-related protein complex 3 subunit sigma-2) (Sigma-3B-adaptin) (Sigma3B-adaptin) (Sigma-adaptin 3b)	Ap3s2
0.391254	0.331742	Q64213	SF01_MOUSE	Splicing factor 1 (CW17) (Mammalian branch point-binding protein) (BBP) (mBBP) (Transcription factor ZFM1) (mZFM) (Zinc finger gene in MEN1 locus) (Zinc finger protein 162)	Sf1 Zfm1 Zfp162
0.391446	0.376627	Q9QY76	VAPB_MOUSE	Vesicle-associated membrane protein-associated protein B (VAMP-B) (VAMP-associated protein B) (VAP-B) (VAMP-associated protein 33b)	Vapb
0.391523	0.403622	Q9DCP9	DAZP2_MOUSE	DAZ-associated protein 2 (Deleted in azoospermia-associated protein 2) (Proline-rich protein expressed in brain)	Dazap2 Prtb
0.391577	0.37066	Q8CI11	GNL3_MOUSE	Guanine nucleotide-binding protein-like 3 (Nucleolar GTP-binding protein 3) (Nucleostemin)	Gnl3 Ns
0.397566	0.404716	Q99LY9	NDUS5_MOUSE	NADH dehydrogenase [ubiquinone] iron-sulfur protein 5 (Complex I-15 kDa) (CI-15 kDa) (NADH-ubiquinone oxidoreductase 15 kDa subunit)	Ndufs5
0.397811	0.392735	P61924	COPZ1_MOUSE	Coatomer subunit zeta-1 (Zeta-1-coat protein) (Zeta-1 COP)	Copz1 Copz
0.398391	0.33113	P97470	PP4C_MOUSE	Serine/threonine-protein phosphatase 4 catalytic subunit (PP4C) (Pp4) (EC 3.1.3.16) (Protein phosphatase X) (PP-X)	Ppp4c Ppp4 Ppx
0.398716	0.389128	P50637	TSPO_MOUSE	Translocator protein (Mitochondrial benzodiazepine receptor) (PKBS) (Peripheral-type benzodiazepine receptor) (PBR)	Tspo Bzrp Mbr
0.399181	0.375012	Q9D0M5	DYL2_MOUSE	Dynein light chain 2, cytoplasmic (8 kDa dynein light chain b) (DLC8) (DLC8b) (Dynein light chain LC8-type 2)	Dynll2 Dlc2
0.399952	0.316261	P62984	RL40_MOUSE	Ubiquitin-60S ribosomal protein L40 (Ubiquitin A-52 residue ribosomal protein fusion product 1) [Cleaved into: Ubiquitin; 60S ribosomal protein L40 (CEP52)]	Uba52 Ubcep2
0.400025	0.407314	Q9D0J4	ARL2_MOUSE	ADP-ribosylation factor-like protein 2	Arl2
0.400185	0.298802	Q99L85	ELP5_MOUSE	Elongator complex protein 5 (Dermal papilla-derived protein 6 homolog) (Retinoic acid-induced protein 12)	Elp5 Derp6 Rai12
0.400411	0.410907	Q99N84	RT18B_MOUSE	28S ribosomal protein S18b, mitochondrial (MRP-S18-b) (Mrps18-b) (S18mt-b) (28S ribosomal protein S18-2, mitochondrial) (MRP-S18-2)	Mrps18b
0.400622	0.437707	P40240	CD9_MOUSE	CD9 antigen (CD antigen CD9)	Cd9
0.400756	0.43837	Q80UW8	RPAB1_MOUSE	DNA-directed RNA polymerases I, II, and III subunit RPABC1 (RNA polymerases I, II, and III subunit ABC1) (DNA-directed RNA polymerase II subunit E) (RPB5 homolog)	Polr2e
0.401163	0.42301	Q9JII6	AK1A1_MOUSE	Aldo-keto reductase family 1 member A1 (EC 1.1.1.2) (EC 1.1.1.33) (EC 1.1.1.372) (EC 1.1.1.54) (Alcohol dehydrogenase [NADP(+)]) (Aldehyde reductase) (Glucuronate reductase) (EC 1.1.1.19) (Glucuronolactone reductase) (EC 1.1.1.20)	Akr1a1 Akr1a4
0.401229	0.472687	P47915	RL29_MOUSE	60S ribosomal protein L29	Rpl29 Rpl43
0.401574	0.429268	Q61206	PA1B2_MOUSE	Platelet-activating factor acetylhydrolase IB subunit beta (EC 3.1.1.47) (PAF acetylhydrolase 30 kDa subunit) (PAF-AH 30 kDa subunit) (PAF-AH subunit beta) (PAFAH subunit beta)	Pafah1b2 Pafahb
0.401889	0.37629	Q78XF5	OSTC_MOUSE	Oligosaccharyltransferase complex subunit OSTC	Ostc
0.402033	0.424044	Q921W0	CHM1A_MOUSE	Charged multivesicular body protein 1a (Chromatin-modifying protein 1a) (CHMP1a)	Chmp1a Chmp1 Pcoln3
0.402517	0.397712	Q6ZPT1	KLHL9_MOUSE	Kelch-like protein 9	Klhl9 Kiaa1354
0.403012	0.44496	Q6ZWN5	RS9_MOUSE	40S ribosomal protein S9	Rps9
0.403022	0.356603	Q8VEA4	MIA40_MOUSE	Mitochondrial intermembrane space import and assembly protein 40 (Coiled-coil-helix-coiled-coil-helix domain-containing protein 4)	Chchd4 Mia40
0.403094	0.459369	Q9CZH3	PSMG3_MOUSE	Proteasome assembly chaperone 3 (PAC-3) (mPAC3)	Psmg3 Pac3
0.403288	0.375859	Q9JMD0	ZN207_MOUSE	BUB3-interacting and GLEBS motif-containing protein ZNF207 (BuGZ) (49 kDa zinc finger protein) (Zinc finger protein 207)	Znf207 Bugz Zep Zfp207
0.403521	0.390926	Q9CY97	SSU72_MOUSE	RNA polymerase II subunit A C-terminal domain phosphatase SSU72 (CTD phosphatase SSU72) (EC 3.1.3.16)	Ssu72
0.403536	0.374349	Q9DCB1	HMGN3_MOUSE	High mobility group nucleosome-binding domain-containing protein 3	Hmgn3
0.404013	0.389753	P26350	PTMA_MOUSE	Prothymosin alpha [Cleaved into: Prothymosin alpha, N-terminally processed; Thymosin alpha]	Ptma
0.404067	0.3957	Q9D1H8	RM53_MOUSE	39S ribosomal protein L53, mitochondrial (L53mt) (MRP-L53)	Mrpl53
0.404299	0.422619	Q8VD00	SGMR2_MOUSE	Sigma intracellular receptor 2 (Sigma-2 receptor) (Sigma2 receptor) (Transmembrane protein 97)	Tmem97 S2r
0.404446	0.407001	Q8VBV7	CSN8_MOUSE	COP9 signalosome complex subunit 8 (SGN8) (Signalosome subunit 8) (COP9 homolog) (JAB1-containing signalosome subunit 8)	Cops8 Csn8
0.404585	0.373823	Q9CR89	ERGI2_MOUSE	Endoplasmic reticulum-Golgi intermediate compartment protein 2	Ergic2
0.404667	0.390672	P61025	CKS1_MOUSE	Cyclin-dependent kinases regulatory subunit 1 (CKS-1) (Sid 1334)	Cks1b Cks1 Sid1334
0.404748	0.409247	Q31125	S39A7_MOUSE	Zinc transporter SLC39A7 (Histidine-rich membrane protein Ke4) (Solute carrier family 39 member 7) (Zrt-, Irt-like protein 7) (ZIP7)	Slc39a7 H2-Ke4 Hke4
0.404839	0.302294	Q00547	HMMR_MOUSE	Hyaluronan mediated motility receptor (Intracellular hyaluronic acid-binding protein) (Receptor for hyaluronan-mediated motility) (CD antigen CD168)	Hmmr Ihabp Rhamm
0.405067	0.392902	P56391	CX6B1_MOUSE	Cytochrome c oxidase subunit 6B1 (Cytochrome c oxidase subunit VIb isoform 1) (COX VIb-1)	Cox6b1 Cox6b
0.405222	0.29284	P18760	COF1_MOUSE	Cofilin-1 (Cofilin, non-muscle isoform)	Cfl1
0.405497	0.365775	O35381	AN32A_MOUSE	Acidic leucine-rich nuclear phosphoprotein 32 family member A (Acidic nuclear phosphoprotein pp32) (Leucine-rich acidic nuclear protein) (LANP) (Potent heat-stable protein phosphatase 2A inhibitor I1PP2A)	Anp32a Anp32 Lanp
0.405528	0.421937	Q9CQZ6	NDUB3_MOUSE	NADH dehydrogenase [ubiquinone] 1 beta subcomplex subunit 3 (Complex I-B12) (CI-B12) (NADH-ubiquinone oxidoreductase B12 subunit)	Ndufb3
0.405784	0.404475	P61087	UBE2K_MOUSE	Ubiquitin-conjugating enzyme E2 K (EC 2.3.2.23) (E2 ubiquitin-conjugating enzyme K) (Huntingtin-interacting protein 2) (HIP-2) (Ubiquitin carrier protein) (Ubiquitin-conjugating enzyme E2-25 kDa) (Ubiquitin-conjugating enzyme E2(25K)) (Ubiquitin-conjugating enzyme E2-25K) (Ubiquitin-protein ligase)	Ube2k Hip2
0.406062	0.343877	P70349	HINT1_MOUSE	Histidine triad nucleotide-binding protein 1 (EC 3.-.-.-) (Adenosine 5'-monophosphoramidase) (Protein kinase C inhibitor 1) (Protein kinase C-interacting protein 1) (PKCI-1)	Hint1 Hint Pkci Pkci1 Prkcnh1
0.406399	0.38275	Q9CZ04	CSN7A_MOUSE	COP9 signalosome complex subunit 7a (SGN7a) (Signalosome subunit 7a) (JAB1-containing signalosome subunit 7a)	Cops7a Csn7a
0.406504	0.405814	Q60737	CSK21_MOUSE	Casein kinase II subunit alpha (CK II alpha) (EC 2.7.11.1)	Csnk2a1 Ckiia
0.406586	0.431553	P62270	RS18_MOUSE	40S ribosomal protein S18 (Ke-3) (Ke3)	Rps18
0.406679	0.400328	Q9CYY7	PLD3B_MOUSE	PRELI domain containing protein 3B (Protein slowmo homolog 2)	Prelid3b Slmo2
0.406693	0.365598	Q9CX86	ROA0_MOUSE	Heterogeneous nuclear ribonucleoprotein A0 (hnRNP A0)	Hnrnpa0 Hnrpa0
0.40679	0.3762	Q61550	RAD21_MOUSE	Double-strand-break repair protein rad21 homolog (mHR21) (Pokeweed agglutinin-binding protein 29) (PW29) (SCC1 homolog) [Cleaved into: 64-kDa C-terminal product (64-kDa carboxy-terminal product)]	Rad21 Hr21 Scc1
0.40684	0.408229	P35293	RAB18_MOUSE	Ras-related protein Rab-18	Rab18
0.406867	0.392645	P97351	RS3A_MOUSE	40S ribosomal protein S3a (Protein TU-11)	Rps3a Rps3a1
0.406917	0.397821	P49817	CAV1_MOUSE	Caveolin-1	Cav1 Cav
0.40697	0.393884	Q9CQZ0	ORML2_MOUSE	ORM1-like protein 2	Ormdl2
0.407324	0.424697	P63082	VATL_MOUSE	V-type proton ATPase 16 kDa proteolipid subunit (V-ATPase 16 kDa proteolipid subunit) (PL16) (Vacuolar proton pump 16 kDa proteolipid subunit)	Atp6v0c Atp6c Atp6l Atpl Mvp
0.407641	0.384366	Q9D0T1	NH2L1_MOUSE	NHP2-like protein 1 (Fertilization antigen 1) (FA-1) (High mobility group-like nuclear protein 2 homolog 1) (Sperm-specific antigen 1) (U4/U6.U5 small nuclear ribonucleoprotein SNU13) (U4/U6.U5 tri-snRNP 15.5 kDa protein) [Cleaved into: NHP2-like protein 1, N-terminally processed]	Snu13 Nhp2l1 Ssfa1
0.407825	0.410446	P61164	ACTZ_MOUSE	Alpha-centractin (Centractin) (ARP1) (Actin-RPV) (Centrosome-associated actin homolog)	Actr1a Ctrn1
0.411541	0.413266	P63073	IF4E_MOUSE	Eukaryotic translation initiation factor 4E (eIF-4E) (eIF4E) (mRNA cap-binding protein) (eIF-4F 25 kDa subunit)	Eif4e
0.41175	0.404622	P68369	TBA1A_MOUSE	Tubulin alpha-1A chain (Alpha-tubulin 1) (Alpha-tubulin isotype M-alpha-1) (Tubulin alpha-1 chain) [Cleaved into: Detyrosinated tubulin alpha-1A chain]	Tuba1a Tuba1
0.412075	0.347527	Q9WTQ8	TIM23_MOUSE	Mitochondrial import inner membrane translocase subunit Tim23	Timm23 Tim23
0.412082	0.402951	Q8BU14	SEC62_MOUSE	Translocation protein SEC62 (Translocation protein 1) (TP-1)	Sec62 Tloc1
0.412092	0.405924	P27546	MAP4_MOUSE	Microtubule-associated protein 4 (MAP-4)	Map4 Mtap4
0.412309	0.444945	P60521	GBRL2_MOUSE	Gamma-aminobutyric acid receptor-associated protein-like 2 (GABA(A) receptor-associated protein-like 2) (Golgi-associated ATPase enhancer of 16 kDa) (GATE-16)	Gabarapl2
0.412384	0.391848	P56395	CYB5_MOUSE	Cytochrome b5	Cyb5a Cyb5
0.412438	0.440775	P29387	GBB4_MOUSE	Guanine nucleotide-binding protein subunit beta-4 (Transducin beta chain 4)	Gnb4
0.412533	0.41656	Q8BGD9	IF4B_MOUSE	Eukaryotic translation initiation factor 4B (eIF-4B)	Eif4b
0.412989	0.372285	Q9DCW4	ETFB_MOUSE	Electron transfer flavoprotein subunit beta (Beta-ETF)	Etfb
0.413008	0.405167	Q9CQ49	NCBP2_MOUSE	Nuclear cap-binding protein subunit 2 (20 kDa nuclear cap-binding protein) (NCBP 20 kDa subunit) (CBP20)	Ncbp2 Cbp20
0.413137	0.382994	Q99MN1	SYK_MOUSE	Lysine--tRNA ligase (EC 2.7.7.-) (EC 6.1.1.6) (Lysyl-tRNA synthetase) (LysRS)	Kars1 Kars
0.41318	0.370816	P26369	U2AF2_MOUSE	Splicing factor U2AF 65 kDa subunit (U2 auxiliary factor 65 kDa subunit) (U2 snRNP auxiliary factor large subunit)	U2af2 U2af65
0.413226	0.402843	P97471	SMAD4_MOUSE	Mothers against decapentaplegic homolog 4 (MAD homolog 4) (Mothers against DPP homolog 4) (Deletion target in pancreatic carcinoma 4 homolog) (SMAD family member 4) (SMAD 4) (Smad4)	Smad4 Dpc4 Madh4
0.413263	0.409493	Q91V04	TRAM1_MOUSE	Translocating chain-associated membrane protein 1	Tram1
0.413398	0.395048	Q9CW46	RAVR1_MOUSE	Ribonucleoprotein PTB-binding 1 (Protein raver-1)	Raver1 Kiaa1978
0.413402	0.432608	Q9JHS3	LTOR2_MOUSE	Ragulator complex protein LAMTOR2 (Endosomal adaptor protein p14) (Late endosomal/lysosomal Mp1-interacting protein) (Late endosomal/lysosomal adaptor and MAPK and MTOR activator 2) (Mitogen-activated protein-binding protein-interacting protein) (Roadblock domain-containing protein 3)	Lamtor2 Mapbpip Robld3
0.413564	0.395762	Q60865	CAPR1_MOUSE	Caprin-1 (Cytoplasmic activation- and proliferation-associated protein 1) (GPI-anchored membrane protein 1) (GPI-anchored protein p137) (GPI-p137) (p137GPI) (Membrane component chromosome 11 surface marker 1) (RNA granule protein 105)	Caprin1 Gpiap Gpiap1 Gpip137 M11s1 Rng105 G5E5
0.413835	0.417434	O08734	BAK_MOUSE	Bcl-2 homologous antagonist/killer (Apoptosis regulator BAK)	Bak1 Bak
0.41399	0.355612	P29391	FRIL1_MOUSE	Ferritin light chain 1 (Ferritin L subunit 1)	Ftl1 Ftl Ftl-1
0.414083	0.401014	O35216	CENPA_MOUSE	Histone H3-like centromeric protein A (Centromere protein A) (CENP-A)	Cenpa
0.414156	0.409601	Q6ZWX0	ASTER_MOUSE	Protein Asterix (Protein WDR83OS homolog)	Wdr83os
0.414237	0.4231	P30276	CCNB2_MOUSE	G2/mitotic-specific cyclin-B2	Ccnb2 Cycb2
0.414351	0.451783	P61211	ARL1_MOUSE	ADP-ribosylation factor-like protein 1	Arl1
0.414395	0.411359	Q9D115	ZN706_MOUSE	Zinc finger protein 706	Znf706 Zfp706
0.414477	0.387242	Q9DC61	MPPA_MOUSE	Mitochondrial-processing peptidase subunit alpha (Alpha-MPP) (Inactive zinc metalloprotease alpha) (P-55)	Pmpca Inpp5e
0.414519	0.463247	Q9JJ80	RPF2_MOUSE	Ribosome production factor 2 homolog (Brix domain-containing protein 1) (Ribosome biogenesis protein RPF2 homolog)	Rpf2 Bxdc1 MNCb-4285
0.414595	0.416749	Q7TMY4	THOC7_MOUSE	THO complex subunit 7 homolog (Ngg1-interacting factor 3-like protein 1-binding protein 1)	Thoc7 Nif3l1bp1
0.414625	0.422699	Q64364	ARF_MOUSE	Tumor suppressor ARF (Alternative reading frame) (ARF) (Cyclin-dependent kinase inhibitor 2A) (p19ARF)	Cdkn2a
0.414809	0.418081	Q9JKW0	AR6P1_MOUSE	ADP-ribosylation factor-like protein 6-interacting protein 1 (ARL-6-interacting protein 1) (Aip-1) (Protein TBX2)	Arl6ip1 Arl6ip
0.415173	0.469874	Q9QZ03	S39A1_MOUSE	Zinc transporter ZIP1 (Solute carrier family 39 member 1) (Zinc-iron-regulated transporter-like) (Zrt- and Irt-like protein 1) (ZIP-1) (mZIP1)	Slc39a1 Zip1 Zirtl
0.415202	0.379835	Q8CIE6	COPA_MOUSE	Coatomer subunit alpha (Alpha-coat protein) (Alpha-COP) [Cleaved into: Xenin (Xenopsin-related peptide); Proxenin]	Copa
0.41523	0.449379	Q8K003	TMA7_MOUSE	Translation machinery-associated protein 7 (Coiled-coil domain-containing protein 72)	Tma7 Ccdc72
0.415284	0.431155	Q8VC85	LSM1_MOUSE	U6 snRNA-associated Sm-like protein LSm1	Lsm1
0.415313	0.401948	P97825	JUPI1_MOUSE	Jupiter microtubule associated homolog 1 (Hematological and neurological expressed 1 protein) [Cleaved into: Jupiter microtubule associated homolog 1, N-terminally processed]	Jpt1 Hn1
0.415348	0.41902	Q9DCJ5	NDUA8_MOUSE	NADH dehydrogenase [ubiquinone] 1 alpha subcomplex subunit 8 (Complex I-19kD) (CI-19kD) (Complex I-PGIV) (CI-PGIV) (NADH-ubiquinone oxidoreductase 19 kDa subunit)	Ndufa8
0.415583	0.388719	O35912	EMP3_MOUSE	Epithelial membrane protein 3 (EMP-3) (Hematopoietic neural membrane protein 1) (HNMP-1) (Protein YMP)	Emp3 Ymp
0.416286	0.389925	Q9CQU3	RER1_MOUSE	Protein RER1	Rer1
0.416451	0.402961	P05132	KAPCA_MOUSE	cAMP-dependent protein kinase catalytic subunit alpha (PKA C-alpha) (EC 2.7.11.11)	Prkaca Pkaca
0.416698	0.395915	Q80X32	CE024_MOUSE	UPF0461 protein C5orf24 homolog
0.416875	0.457656	P62315	SMD1_MOUSE	Small nuclear ribonucleoprotein Sm D1 (Sm-D1) (Sm-D autoantigen) (snRNP core protein D1)	Snrpd1
0.417254	0.377283	Q69ZQ2	ISY1_MOUSE	Pre-mRNA-splicing factor ISY1 homolog	Isy1 Kiaa1160
0.417412	0.385895	O70551	SRPK1_MOUSE	SRSF protein kinase 1 (EC 2.7.11.1) (SFRS protein kinase 1) (Serine/arginine-rich protein-specific kinase 1) (SR-protein-specific kinase 1)	Srpk1
0.41742	0.35713	Q8BG17	NOL12_MOUSE	Nucleolar protein 12 (Nucleolar protein of 25 kDa)	Nol12 Nop25
0.417437	0.399384	Q9CQC9	SAR1B_MOUSE	GTP-binding protein SAR1b	Sar1b Sara1b Sara2
0.41755	0.405479	P08775	RPB1_MOUSE	DNA-directed RNA polymerase II subunit RPB1 (RNA polymerase II subunit B1) (EC 2.7.7.6) (DNA-directed RNA polymerase II subunit A) (DNA-directed RNA polymerase III largest subunit)	Polr2a Rpii215 Rpo2-1
0.417737	0.413609	Q99JX3	GORS2_MOUSE	Golgi reassembly-stacking protein 2 (GRS2) (Golgi reassembly-stacking protein of 55 kDa) (GRASP55)	Gorasp2
0.417751	0.449843	P62878	RBX1_MOUSE	E3 ubiquitin-protein ligase RBX1 (EC 2.3.2.27) (EC 2.3.2.32) (E3 ubiquitin-protein transferase RBX1) (RING finger protein 75) (RING-box protein 1) (Rbx1) [Cleaved into: E3 ubiquitin-protein ligase RBX1, N-terminally processed]	Rbx1
0.418082	0.414364	P21279	GNAQ_MOUSE	Guanine nucleotide-binding protein G(q) subunit alpha (Guanine nucleotide-binding protein alpha-q)	Gnaq
0.418167	0.427678	O54879	HMGB3_MOUSE	High mobility group protein B3 (High mobility group protein 2a) (HMG-2a) (High mobility group protein 4) (HMG-4)	Hmgb3 Hmg2a Hmg4
0.418497	0.354672	Q64302	T4S1_MOUSE	Transmembrane 4 L6 family member 1 (Membrane component chromosome 3 surface marker 1 homolog) (Tumor-associated antigen L6)	Tm4sf1 M3s1
0.418689	0.427582	Q9CQC6	BZW1_MOUSE	Basic leucine zipper and W2 domain-containing protein 1	Bzw1
0.418729	0.373256	P31750	AKT1_MOUSE	RAC-alpha serine/threonine-protein kinase (EC 2.7.11.1) (AKT1 kinase) (Protein kinase B) (PKB) (Protein kinase B alpha) (PKB alpha) (Proto-oncogene c-Akt) (RAC-PK-alpha) (Thymoma viral proto-oncogene)	Akt1 Akt Rac
0.418743	0.462865	P48771	CX7A2_MOUSE	Cytochrome c oxidase subunit 7A2, mitochondrial (Cytochrome c oxidase subunit VIIa-liver/heart) (Cytochrome c oxidase subunit VIIa-L)	Cox7a2 Cox7a3 Cox7al
0.420538	0.425914	P70460	VASP_MOUSE	Vasodilator-stimulated phosphoprotein (VASP)	Vasp
0.420688	0.368028	Q8BTI8	SRRM2_MOUSE	Serine/arginine repetitive matrix protein 2	Srrm2 Kiaa0324
0.42073	0.417193	P0CG15	CTF8_MOUSE	Chromosome transmission fidelity protein 8 homolog	Chtf8 Ctf8
0.420772	0.390418	Q9CQE8	RTRAF_MOUSE	RNA transcription, translation and transport factor protein	RTRAF
0.421771	0.369978	Q9D1K2	VATF_MOUSE	V-type proton ATPase subunit F (V-ATPase subunit F) (V-ATPase 14 kDa subunit) (Vacuolar proton pump subunit F)	Atp6v1f Atp6s14 Vatf
0.421949	0.428276	P26516	PSMD7_MOUSE	26S proteasome non-ATPase regulatory subunit 7 (26S proteasome regulatory subunit RPN8) (26S proteasome regulatory subunit S12) (Mov34 protein) (Proteasome subunit p40)	Psmd7 Mov-34 Mov34
0.422044	0.443209	Q9WUA2	SYFB_MOUSE	Phenylalanine--tRNA ligase beta subunit (EC 6.1.1.20) (Phenylalanyl-tRNA synthetase beta subunit) (PheRS)	Farsb Farsl Farslb Frsb
0.422051	0.364803	Q3U1G5	I20L2_MOUSE	Interferon-stimulated 20 kDa exonuclease-like 2 (EC 3.1.-.-)	Isg20l2
0.422064	0.401875	O08553	DPYL2_MOUSE	Dihydropyrimidinase-related protein 2 (DRP-2) (Unc-33-like phosphoprotein 2) (ULIP-2)	Dpysl2 Crmp2 Ulip2
0.422089	0.435964	Q62084	PP14B_MOUSE	Protein phosphatase 1 regulatory subunit 14B (Phosphatase holoenzyme inhibitor 1) (PHI-1) (Phospholipase C-beta-3 neighbouring gene protein)	Ppp1r14b Png
0.422099	0.361145	Q9DB15	RM12_MOUSE	39S ribosomal protein L12, mitochondrial (L12mt) (MRP-L12)	Mrpl12 Rpml12
0.422159	0.46376	P63087	PP1G_MOUSE	Serine/threonine-protein phosphatase PP1-gamma catalytic subunit (PP-1G) (EC 3.1.3.16) (Protein phosphatase 1C catalytic subunit)	Ppp1cc
0.422193	0.385857	Q8BPB0	MOB1B_MOUSE	MOB kinase activator 1B (Mob1 homolog 1A) (Mps one binder kinase activator-like 1A)	Mob1b Mobkl1a
0.422247	0.427436	Q9QZV9	NXT1_MOUSE	NTF2-related export protein 1	Nxt1
0.42225	0.450344	Q60715	P4HA1_MOUSE	Prolyl 4-hydroxylase subunit alpha-1 (4-PH alpha-1) (EC 1.14.11.2) (Procollagen-proline,2-oxoglutarate-4-dioxygenase subunit alpha-1)	P4ha1
0.42227	0.421954	Q9Z0H1	WDR46_MOUSE	WD repeat-containing protein 46 (WD repeat-containing protein BING4)	Wdr46 Bing4
0.422485	0.37432	Q9CR60	GOT1B_MOUSE	Vesicle transport protein GOT1B (Golgi transport 1 homolog B)	Golt1b
0.422564	0.438469	P15105	GLNA_MOUSE	Glutamine synthetase (GS) (EC 6.3.1.2) (Glutamate--ammonia ligase) (Palmitoyltransferase GLUL) (EC 2.3.1.225)	Glul Glns
0.422596	0.426073	Q9QUR7	PIN1_MOUSE	Peptidyl-prolyl cis-trans isomerase NIMA-interacting 1 (EC 5.2.1.8) (Peptidyl-prolyl cis-trans isomerase Pin1) (PPIase Pin1)	Pin1
0.422958	0.369572	Q8K2P7	S38A1_MOUSE	Sodium-coupled neutral amino acid transporter 1 (Amino acid transporter A1) (MNat2) (N-system amino acid transporter 2) (Solute carrier family 38 member 1) (System A amino acid transporter 1) (System N amino acid transporter 1)	Slc38a1 Nat2 Snat1
0.423023	0.426471	P61967	AP1S1_MOUSE	AP-1 complex subunit sigma-1A (Adaptor protein complex AP-1 subunit sigma-1A) (Adaptor-related protein complex 1 subunit sigma-1A) (Clathrin assembly protein complex 1 sigma-1A small chain) (Clathrin coat assembly protein AP19) (Golgi adaptor HA1/AP1 adaptin sigma-1A subunit) (HA1 19 kDa subunit) (Sigma 1a subunit of AP-1 clathrin) (Sigma-adaptin 1A) (Sigma1A-adaptin)	Ap1s1 Ap19
0.423249	0.422057	Q8BSL7	ARF2_MOUSE	ADP-ribosylation factor 2	Arf2
0.423271	0.398406	Q8BGY7	F210A_MOUSE	Protein FAM210A	Fam210a
0.423378	0.342196	Q9D7A8	ARMC1_MOUSE	Armadillo repeat-containing protein 1	Armc1
0.423393	0.32761	Q62419	SH3G1_MOUSE	Endophilin-A2 (Endophilin-2) (SH3 domain protein 2B) (SH3 domain-containing GRB2-like protein 1) (SH3p8)	Sh3gl1 Sh3d2b
0.423507	0.381008	Q91W50	CSDE1_MOUSE	Cold shock domain-containing protein E1	Csde1 D3Jfr1
0.423546	0.4224	Q9CQI7	RU2B_MOUSE	U2 small nuclear ribonucleoprotein B'' (U2 snRNP B'')	Snrpb2
0.423816	0.434506	Q8BGH2	SAM50_MOUSE	Sorting and assembly machinery component 50 homolog	Samm50
0.423914	0.476737	P56873	ZNRD2_MOUSE	Protein ZNRD2 (Autoantigen p27 homolog) (Protein C184L) (Sjoegren syndrome/scleroderma autoantigen 1 homolog) (Zinc ribbon domain-containing protein 2)	Znrd2 C184l Sssca1
0.423948	0.400158	Q9R190	MTA2_MOUSE	Metastasis-associated protein MTA2 (Metastasis-associated 1-like 1)	Mta2 Mta1l1
0.424153	0.421522	Q99J56	DERL1_MOUSE	Derlin-1 (Degradation in endoplasmic reticulum protein 1) (Der1-like protein 1)	Derl1 Der1
0.424358	0.409893	Q3UKC1	TAXB1_MOUSE	Tax1-binding protein 1 homolog	Tax1bp1
0.424615	0.437364	Q9D7M1	GID8_MOUSE	Glucose-induced degradation protein 8 homolog (Two hybrid-associated protein 1 with RanBPM) (Twa1)	Gid8
0.424631	0.399874	Q9DCR2	AP3S1_MOUSE	AP-3 complex subunit sigma-1 (AP-3 complex subunit sigma-3A) (Adaptor-related protein complex 3 subunit sigma-1) (Sigma-3A-adaptin) (Sigma3A-adaptin) (Sigma-adaptin 3a)	Ap3s1
0.424821	0.398	P61971	NTF2_MOUSE	Nuclear transport factor 2 (NTF-2)	Nutf2 Ntf2
0.424929	0.445542	P62311	LSM3_MOUSE	U6 snRNA-associated Sm-like protein LSm3	Lsm3
0.424968	0.384549	Q9D0I8	MRT4_MOUSE	mRNA turnover protein 4 homolog (Ribosome assembly factor Mrto4)	Mrto4 Mrt4
0.425191	0.424874	Q9CR39	WIPI3_MOUSE	WD repeat domain phosphoinositide-interacting protein 3 (WIPI-3) (WD repeat-containing protein 45-like) (WDR45-like protein) (WD repeat-containing protein 45B)	Wdr45b Wdr45l Wipi3
0.425304	0.416019	Q8BHI7	ELOV5_MOUSE	Elongation of very long chain fatty acids protein 5 (EC 2.3.1.199) (3-keto acyl-CoA synthase Elovl5) (ELOVL fatty acid elongase 5) (ELOVL FA elongase 5) (Very long chain 3-ketoacyl-CoA synthase 5) (Very long chain 3-oxoacyl-CoA synthase 5)	Elovl5
0.425591	0.408412	P29595	NEDD8_MOUSE	NEDD8 (Neddylin) (Neural precursor cell expressed developmentally down-regulated protein 8) (NEDD-8) (Ubiquitin-like protein Nedd8)	Nedd8 Nedd-8
0.426038	0.381391	O08579	EMD_MOUSE	Emerin	Emd Sta
0.426325	0.384225	O08709	PRDX6_MOUSE	Peroxiredoxin-6 (EC 1.11.1.15) (1-Cys peroxiredoxin) (1-Cys PRX) (Acidic calcium-independent phospholipase A2) (aiPLA2) (EC 3.1.1.4) (Antioxidant protein 2) (Non-selenium glutathione peroxidase) (NSGPx)	Prdx6 Aop2 Ltw4 Prdx5
0.426442	0.422693	P31786	ACBP_MOUSE	Acyl-CoA-binding protein (ACBP) (Diazepam-binding inhibitor) (DBI) (Endozepine) (EP)	Dbi
0.426455	0.421103	Q9CYI4	LUC7L_MOUSE	Putative RNA-binding protein Luc7-like 1	Luc7l
0.426557	0.379638	Q9QZE7	TSNAX_MOUSE	Translin-associated protein X (Translin-associated factor X)	Tsnax Trax
0.426558	0.456148	Q6NXK5	DUS11_MOUSE	RNA/RNP complex-1-interacting phosphatase (EC 3.1.3.-) (Dual specificity protein phosphatase 11) (Phosphatase that interacts with RNA/RNP complex 1)	Dusp11 Pir1
0.426577	0.381677	O88696	CLPP_MOUSE	ATP-dependent Clp protease proteolytic subunit, mitochondrial (EC 3.4.21.92) (Endopeptidase Clp)	Clpp
0.426735	0.397434	P35762	CD81_MOUSE	CD81 antigen (26 kDa cell surface protein TAPA-1) (Target of the antiproliferative antibody 1) (CD antigen CD81)	Cd81 Tapa1
0.426806	0.371162	P47962	RL5_MOUSE	60S ribosomal protein L5	Rpl5
0.426839	0.440816	Q9CPW7	ZMAT2_MOUSE	Zinc finger matrin-type protein 2	Zmat2
0.426917	0.414972	Q9R1P4	PSA1_MOUSE	Proteasome subunit alpha type-1 (EC 3.4.25.1) (Macropain subunit C2) (Multicatalytic endopeptidase complex subunit C2) (Proteasome component C2) (Proteasome nu chain)	Psma1
0.426921	0.391544	Q61879	MYH10_MOUSE	Myosin-10 (Cellular myosin heavy chain, type B) (Myosin heavy chain 10) (Myosin heavy chain, non-muscle IIb) (Non-muscle myosin heavy chain B) (NMMHC-B) (Non-muscle myosin heavy chain IIb) (NMMHC II-b) (NMMHC-IIB)	Myh10
0.426976	0.3307	Q62422	OSTF1_MOUSE	Osteoclast-stimulating factor 1 (SH3 domain protein 3)	Ostf1 Sh3d3 Sh3p2
0.42711	0.403882	Q91WE2	PIP30_MOUSE	PSME3-interacting protein (NEFA-interacting nuclear protein NIP30) (PA28G-interacting protein)	Psme3ip1 Fam192a Nip30
0.427349	0.492725	P29758	OAT_MOUSE	Ornithine aminotransferase, mitochondrial (EC 2.6.1.13) (Ornithine--oxo-acid aminotransferase)	Oat
0.42737	0.474675	Q9Z2U1	PSA5_MOUSE	Proteasome subunit alpha type-5 (EC 3.4.25.1) (Macropain zeta chain) (Multicatalytic endopeptidase complex zeta chain) (Proteasome zeta chain)	Psma5
0.427765	0.376585	Q64327	MEA1_MOUSE	Male-enhanced antigen 1 (MEA-1)	Mea1 Mea
0.427883	0.435654	P61255	RL26_MOUSE	60S ribosomal protein L26 (Silica-induced gene 20 protein) (SIG-20)	Rpl26
0.428097	0.46968	Q9CZX8	RS19_MOUSE	40S ribosomal protein S19	Rps19
0.428329	0.425787	P62264	RS14_MOUSE	40S ribosomal protein S14	Rps14
0.428408	0.387018	O54927	WSB1_MOUSE	WD repeat and SOCS box-containing protein 1 (WSB-1)	Wsb1
0.428453	0.43899	Q80U04	PJA2_MOUSE	E3 ubiquitin-protein ligase Praja-2 (Praja2) (EC 2.3.2.27) (RING finger protein 131) (RING-type E3 ubiquitin transferase Praja-2)	Pja2 Kiaa0438 Rnf131
0.428693	0.396906	P61027	RAB10_MOUSE	Ras-related protein Rab-10 (EC 3.6.5.2)	Rab10
0.428898	0.474554	Q8R016	BLMH_MOUSE	Bleomycin hydrolase (BH) (BLM hydrolase) (BMH) (EC 3.4.22.40)	Blmh
0.429226	0.449561	Q9ESX5	DKC1_MOUSE	H/ACA ribonucleoprotein complex subunit DKC1 (EC 5.4.99.-) (Dyskerin) (Nopp140-associated protein of 57 kDa) (Nucleolar protein NAP57) (Nucleolar protein family A member 4) (snoRNP protein DKC1)	Dkc1
0.429284	0.414071	P28659	CELF1_MOUSE	CUGBP Elav-like family member 1 (CELF-1) (50 kDa nuclear polyadenylated RNA-binding protein) (Brain protein F41) (Bruno-like protein 2) (CUG triplet repeat RNA-binding protein 1) (CUG-BP1) (CUG-BP- and ETR-3-like factor 1) (Deadenylation factor CUG-BP) (Deadenylation factor EDEN-BP) (Embryo deadenylation element-binding protein homolog) (EDEN-BP homolog) (RNA-binding protein BRUNOL-2)	Celf1 Brunol2 Cugbp Cugbp1
0.429303	0.454915	P62876	RPAB5_MOUSE	DNA-directed RNA polymerases I, II, and III subunit RPABC5 (RNA polymerases I, II, and III subunit ABC5) (DNA-directed RNA polymerase III subunit L) (RPB10 homolog)	Polr2l
0.429324	0.394552	Q8BT60	CPNE3_MOUSE	Copine-3 (Copine III)	Cpne3 Kiaa0636
0.429429	0.424095	P97930	KTHY_MOUSE	Thymidylate kinase (EC 2.7.4.9) (dTMP kinase)	Dtymk Tmk
0.429437	0.440284	Q9D173	TOM7_MOUSE	Mitochondrial import receptor subunit TOM7 homolog (Translocase of outer membrane 7 kDa subunit homolog)	Tomm7
0.429575	0.395081	Q9QY33	TSN3_MOUSE	Tetraspanin-3 (Tspan-3) (OSP-associated protein 1) (OAP-1) (Tetraspanin TM4-A) (Transmembrane 4 superfamily member 8)	Tspan3 Tm4sf8
0.429778	0.360097	Q9CZM2	RL15_MOUSE	60S ribosomal protein L15	Rpl15
0.429819	0.431038	Q9CVB6	ARPC2_MOUSE	Actin-related protein 2/3 complex subunit 2 (Arp2/3 complex 34 kDa subunit) (p34-ARC)	Arpc2
0.429979	0.476725	Q9D722	OSER1_MOUSE	Oxidative stress-responsive serine-rich protein 1 (Oxidative stress-responsive protein 1) (Peroxide-inducible transcript 1 protein)	Oser1
0.430036	0.428896	Q9JKF7	RM39_MOUSE	39S ribosomal protein L39, mitochondrial (L39mt) (MRP-L39)	Mrpl39
0.430165	0.440586	Q99K85	SERC_MOUSE	Phosphoserine aminotransferase (PSAT) (EC 2.6.1.52) (Endometrial progesterone-induced protein) (EPIP) (Phosphohydroxythreonine aminotransferase)	Psat1 Psa Psat
0.430226	0.432205	P60904	DNJC5_MOUSE	DnaJ homolog subfamily C member 5 (Cysteine string protein) (CSP) (Cysteine-string protein isoform alpha)	Dnajc5 Cspalpha
0.430631	0.480459	Q9QYI4	DJB12_MOUSE	DnaJ homolog subfamily B member 12 (mDj10)	Dnajb12
0.430721	0.417124	Q9CQ10	CHMP3_MOUSE	Charged multivesicular body protein 3 (Chromatin-modifying protein 3) (Vacuolar protein sorting-associated protein 24)	Chmp3 Vps24
0.430816	0.410571	Q8VCR3	TM242_MOUSE	Transmembrane protein 242	Tmem242
0.430924	0.422549	Q9JIX0	ENY2_MOUSE	Transcription and mRNA export factor ENY2 (Enhancer of yellow 2 transcription factor homolog)	Eny2
0.430939	0.456928	P26645	MARCS_MOUSE	Myristoylated alanine-rich C-kinase substrate (MARCKS)	Marcks Macs
0.430964	0.428203	Q4VBF2	R3HD4_MOUSE	R3H domain-containing protein 4	R3hdm4
0.431	0.390664	P62908	RS3_MOUSE	40S ribosomal protein S3 (EC 4.2.99.18)	Rps3
0.431051	0.388438	Q9CX13	CNIH4_MOUSE	Protein cornichon homolog 4 (CNIH-4) (Cornichon family AMPA receptor auxiliary protein 4)	Cnih4
0.431097	0.385332	Q3TUU5	TEX30_MOUSE	Testis-expressed protein 30	Tex30
0.431219	0.471831	Q8K2X8	TF2H5_MOUSE	General transcription factor IIH subunit 5 (General transcription factor IIH polypeptide 5) (TFB5 ortholog) (TFIIH basal transcription factor complex TTD-A subunit)	Gtf2h5 D17Wsu155e
0.431362	0.389715	Q9JHS9	CWC15_MOUSE	Spliceosome-associated protein CWC15 homolog (Embryonic development factor 1) (mED1)	Cwc15 Ed1
0.431375	0.412299	P24668	MPRD_MOUSE	Cation-dependent mannose-6-phosphate receptor (CD Man-6-P receptor) (CD-MPR) (46 kDa mannose 6-phosphate receptor) (MPR 46)	M6pr 46mpr
0.431577	0.426858	Q9D0M2	CDCA7_MOUSE	Cell division cycle-associated protein 7	Cdca7
0.431638	0.40764	Q62159	RHOC_MOUSE	Rho-related GTP-binding protein RhoC (Silica-induced gene 61 protein) (SIG-61)	Rhoc Arhc
0.431665	0.393303	Q9D892	ITPA_MOUSE	Inosine triphosphate pyrophosphatase (ITPase) (Inosine triphosphatase) (EC 3.6.1.9) (Non-canonical purine NTP pyrophosphatase) (Non-standard purine NTP pyrophosphatase) (Nucleoside-triphosphate diphosphatase) (Nucleoside-triphosphate pyrophosphatase) (NTPase)	Itpa
0.43182	0.513876	Q9CZ15	PSF1_MOUSE	DNA replication complex GINS protein PSF1 (GINS complex subunit 1)	Gins1 Psf1
0.431826	0.395163	Q9JJK5	HERP1_MOUSE	Homocysteine-responsive endoplasmic reticulum-resident ubiquitin-like domain member 1 protein	Herpud1
0.431953	0.413681	Q64133	AOFA_MOUSE	Amine oxidase [flavin-containing] A (EC 1.4.3.4) (Monoamine oxidase type A) (MAO-A)	Maoa
0.431963	0.431772	Q61335	BAP31_MOUSE	B-cell receptor-associated protein 31 (BCR-associated protein 31) (Bap31) (p28)	Bcap31 Bap31
0.432104	0.418109	Q497H0	ZFAN3_MOUSE	AN1-type zinc finger protein 3 (Testis-expressed protein 27)	Zfand3 Tex27
0.432185	0.457104	Q810D6	GRWD1_MOUSE	Glutamate-rich WD repeat-containing protein 1 (Protein A301)	Grwd1 A301
0.432196	0.411997	Q3V1H1	CKAP2_MOUSE	Cytoskeleton-associated protein 2	Ckap2
0.432208	0.41355	Q6PGH1	BUD31_MOUSE	Protein BUD31 homolog (Protein G10 homolog)	Bud31
0.432285	0.383583	P47955	RLA1_MOUSE	60S acidic ribosomal protein P1	Rplp1
0.432361	0.413574	P97370	AT1B3_MOUSE	Sodium/potassium-transporting ATPase subunit beta-3 (Sodium/potassium-dependent ATPase subunit beta-3) (ATPB-3) (CD antigen CD298)	Atp1b3
0.432599	0.41367	Q9WVC3	CAV2_MOUSE	Caveolin-2	Cav2
0.432643	0.430013	O35130	NEP1_MOUSE	Ribosomal RNA small subunit methyltransferase NEP1 (EC 2.1.1.-) (18S rRNA (pseudouridine(1248)-N1)-methyltransferase) (18S rRNA Psi1248 methyltransferase) (Nucleolar protein EMG1 homolog) (Protein C2f) (Ribosome biogenesis protein NEP1)	Emg1 C2f Grcc2f
0.432646	0.436591	Q99N95	RM03_MOUSE	39S ribosomal protein L3, mitochondrial (L3mt) (MRP-L3)	Mrpl3
0.432671	0.455873	Q9R0L6	PCM1_MOUSE	Pericentriolar material 1 protein (PCM-1) (mPCM-1)	Pcm1
0.432839	0.431574	Q9CQ19	MYL9_MOUSE	Myosin regulatory light polypeptide 9 (Myosin regulatory light chain 2, smooth muscle isoform) (Myosin regulatory light chain 9)	Myl9 Myrl2
0.432916	0.420504	O55102	BL1S1_MOUSE	Biogenesis of lysosome-related organelles complex 1 subunit 1 (BLOC-1 subunit 1) (GCN5-like protein 1)	Bloc1s1 Gcn5l1
0.433034	0.438842	Q91WM3	U3IP2_MOUSE	U3 small nucleolar RNA-interacting protein 2 (RRP9 homolog) (U3 small nucleolar ribonucleoprotein-associated 55 kDa protein) (U3 snoRNP-associated 55 kDa protein) (U3-55K)	Rrp9 Rnu3ip2 U3-55k
0.433129	0.383416	Q2YDW2	MSTO1_MOUSE	Protein misato homolog 1	Msto1
0.433211	0.381821	O35316	SC6A6_MOUSE	Sodium- and chloride-dependent taurine transporter (Solute carrier family 6 member 6)	Slc6a6 Taut
0.433369	0.484451	Q61187	TS101_MOUSE	Tumor susceptibility gene 101 protein (ESCRT-I complex subunit TSG101)	Tsg101
0.433425	0.47281	Q923G2	RPAB3_MOUSE	DNA-directed RNA polymerases I, II, and III subunit RPABC3 (RNA polymerases I, II, and III subunit ABC3) (DNA-directed RNA polymerase II subunit H) (RPB17) (RPB8 homolog)	Polr2h
0.433706	0.432256	Q9JJ94	SSNA1_MOUSE	Sjoegren syndrome nuclear autoantigen 1 homolog	Ssna1 MNCb-2711
0.433763	0.41036	Q9CXU0	MED10_MOUSE	Mediator of RNA polymerase II transcription subunit 10 (Mediator complex subunit 10)	Med10 D13Wsu50e
0.433791	0.435816	Q920E5	FPPS_MOUSE	Farnesyl pyrophosphate synthase (FPP synthase) (FPS) (EC 2.5.1.10) ((2E,6E)-farnesyl diphosphate synthase) (Cholesterol-regulated 39 kDa protein) (CR 39) (Dimethylallyltranstransferase) (EC 2.5.1.1) (Farnesyl diphosphate synthase) (Geranyltranstransferase)	Fdps
0.434057	0.451521	Q3TDN2	FAF2_MOUSE	FAS-associated factor 2 (UBX domain-containing protein 8)	Faf2 Kiaa0887 Ubxd8
0.434097	0.435944	Q8WTY4	CPIN1_MOUSE	Anamorsin (Cytokine-induced apoptosis inhibitor 1) (Fe-S cluster assembly protein DRE2 homolog)	Ciapin1
0.434126	0.399551	P70677	CASP3_MOUSE	Caspase-3 (CASP-3) (EC 3.4.22.56) (Apopain) (Cysteine protease CPP32) (CPP-32) (LICE) (Protein Yama) (SREBP cleavage activity 1) (SCA-1) [Cleaved into: Caspase-3 subunit p17; Caspase-3 subunit p12]	Casp3 Cpp32
0.434237	0.429716	Q9WVJ2	PSD13_MOUSE	26S proteasome non-ATPase regulatory subunit 13 (26S proteasome regulatory subunit RPN9) (26S proteasome regulatory subunit S11) (26S proteasome regulatory subunit p40.5)	Psmd13
0.434264	0.494666	Q9D2C7	BI1_MOUSE	Bax inhibitor 1 (BI-1) (Testis-enhanced gene transcript protein) (Transmembrane BAX inhibitor motif-containing protein 6)	Tmbim6 Tegt
0.434405	0.385529	Q64737	PUR2_MOUSE	Trifunctional purine biosynthetic protein adenosine-3 [Includes: Phosphoribosylamine--glycine ligase (EC 6.3.4.13) (Glycinamide ribonucleotide synthetase) (GARS) (Phosphoribosylglycinamide synthetase); Phosphoribosylformylglycinamidine cyclo-ligase (EC 6.3.3.1) (AIR synthase) (AIRS) (Phosphoribosyl-aminoimidazole synthetase); Phosphoribosylglycinamide formyltransferase (EC 2.1.2.2) (5'-phosphorib…	Gart
0.434751	0.409091	Q9D0E1	HNRPM_MOUSE	Heterogeneous nuclear ribonucleoprotein M (hnRNP M)	Hnrnpm Hnrpm
0.43501	0.424928	P70353	NFYC_MOUSE	Nuclear transcription factor Y subunit gamma (CAAT box DNA-binding protein subunit C) (Nuclear transcription factor Y subunit C) (NF-YC)	Nfyc
0.435087	0.423909	Q9WUM3	COR1B_MOUSE	Coronin-1B (Coronin-2)	Coro1b
0.43511	0.42647	P20152	VIME_MOUSE	Vimentin	Vim
0.435306	0.476593	P16254	SRP14_MOUSE	Signal recognition particle 14 kDa protein (SRP14)	Srp14
0.435309	0.394309	P05213	TBA1B_MOUSE	Tubulin alpha-1B chain (Alpha-tubulin 2) (Alpha-tubulin isotype M-alpha-2) (Tubulin alpha-2 chain) [Cleaved into: Detyrosinated tubulin alpha-1B chain]	Tuba1b Tuba2
0.435411	0.413782	Q9DBJ1	PGAM1_MOUSE	Phosphoglycerate mutase 1 (EC 5.4.2.11) (EC 5.4.2.4) (BPG-dependent PGAM 1) (Phosphoglycerate mutase isozyme B) (PGAM-B)	Pgam1
0.435454	0.405807	Q01320	TOP2A_MOUSE	DNA topoisomerase 2-alpha (EC 5.6.2.2) (DNA topoisomerase II, alpha isozyme)	Top2a Top-2 Top2
0.435544	0.418844	Q9JIH2	NUP50_MOUSE	Nuclear pore complex protein Nup50 (50 kDa nucleoporin) (Nuclear pore-associated protein 60 kDa-like) (Nucleoporin Nup50)	Nup50 Npap60
0.435588	0.43953	P61620	S61A1_MOUSE	Protein transport protein Sec61 subunit alpha isoform 1 (Sec61 alpha-1)	Sec61a1 Sec61a
0.435654	0.453551	P61600	NAA20_MOUSE	N-alpha-acetyltransferase 20 (EC 2.3.1.254) (Methionine N-acetyltransferase) (N-acetyltransferase 5) (N-terminal acetyltransferase B complex catalytic subunit NAA20) (N-terminal acetyltransferase B complex catalytic subunit NAT5) (NatB complex subunit NAT5) (NatB catalytic subunit)	Naa20 Nat5
0.43566	0.399587	O88543	CSN3_MOUSE	COP9 signalosome complex subunit 3 (SGN3) (Signalosome subunit 3) (JAB1-containing signalosome subunit 3)	Cops3 Csn3
0.435862	0.436255	Q7TMS5	ABCG2_MOUSE	Broad substrate specificity ATP-binding cassette transporter ABCG2 (EC 7.6.2.2) (ATP-binding cassette sub-family G member 2) (Breast cancer resistance protein 1 homolog) (Urate exporter) (CD antigen CD338)	Abcg2 Abcp Bcrp1
0.435932	0.441059	Q9D2R6	COA3_MOUSE	Cytochrome c oxidase assembly factor 3 homolog, mitochondrial (Coiled-coil domain-containing protein 56)	Coa3 Ccdc56
0.436078	0.408938	Q8VDD5	MYH9_MOUSE	Myosin-9 (Cellular myosin heavy chain, type A) (Myosin heavy chain 9) (Myosin heavy chain, non-muscle IIa) (Non-muscle myosin heavy chain A) (NMMHC-A) (Non-muscle myosin heavy chain IIa) (NMMHC II-a) (NMMHC-IIA)	Myh9
0.43626	0.396202	Q921L3	TMCO1_MOUSE	Calcium load-activated calcium channel (CLAC channel) (Transmembrane and coiled-coil domain-containing protein 1)	Tmco1
0.436269	0.39267	Q9Z207	DIAP3_MOUSE	Protein diaphanous homolog 3 (Diaphanous-related formin-3) (DRF3) (p134mDIA2) (mDIA2)	Diaph3 Diap3
0.436291	0.364762	O09005	DEGS1_MOUSE	Sphingolipid delta(4)-desaturase DES1 (EC 1.14.19.17) (Degenerative spermatocyte homolog 1)	Degs1 Degs Des1 Mdes
0.436293	0.439221	Q3UKJ7	SMU1_MOUSE	WD40 repeat-containing protein SMU1 (Smu-1 suppressor of mec-8 and unc-52 protein homolog) [Cleaved into: WD40 repeat-containing protein SMU1, N-terminally processed]	Smu1
0.436463	0.468148	P14206	RSSA_MOUSE	40S ribosomal protein SA (37 kDa laminin receptor precursor) (37LRP) (37 kDa oncofetal antigen) (37/67 kDa laminin receptor) (LRP/LR) (67 kDa laminin receptor) (67LR) (Laminin receptor 1) (LamR) (Laminin-binding protein precursor p40) (LBP/p40) (OFA/iLRP)	Rpsa Lamr1 P40-8
0.436519	0.392819	Q7TMK9	HNRPQ_MOUSE	Heterogeneous nuclear ribonucleoprotein Q (hnRNP Q) (Glycine- and tyrosine-rich RNA-binding protein) (GRY-RBP) (NS1-associated protein 1) (Synaptotagmin-binding, cytoplasmic RNA-interacting protein) (pp68)	Syncrip Hnrpq Nsap1 Nsap1l
0.436614	0.37055	Q8QZX2	HAUS3_MOUSE	HAUS augmin-like complex subunit 3	Haus3
0.436645	0.450153	Q9CZG9	PDZ11_MOUSE	PDZ domain-containing protein 11	Pdzd11 Pdzk11
0.436656	0.403159	Q8BU88	RM22_MOUSE	39S ribosomal protein L22, mitochondrial (L22mt) (MRP-L22)	Mrpl22
0.436765	0.429115	Q9D753	EXOS8_MOUSE	Exosome complex component RRP43 (Exosome component 8) (Ribosomal RNA-processing protein 43)	Exosc8 Rrp43
0.436829	0.377784	Q8BK63	KC1A_MOUSE	Casein kinase I isoform alpha (CKI-alpha) (EC 2.7.11.1) (CK1)	Csnk1a1
0.436891	0.414625	Q9CQA3	SDHB_MOUSE	Succinate dehydrogenase [ubiquinone] iron-sulfur subunit, mitochondrial (EC 1.3.5.1) (Iron-sulfur subunit of complex II) (Ip)	Sdhb
0.43713	0.445392	Q9DAR7	DCPS_MOUSE	m7GpppX diphosphatase (EC 3.6.1.59) (DCS-1) (Decapping scavenger enzyme) (Hint-related 7meGMP-directed hydrolase) (Histidine triad nucleotide-binding protein 5) (Histidine triad protein member 5) (HINT-5) (Scavenger mRNA-decapping enzyme DcpS)	Dcps Dcs1 Hint5
0.437174	0.424493	Q9DCF9	SSRG_MOUSE	Translocon-associated protein subunit gamma (TRAP-gamma) (Signal sequence receptor subunit gamma) (SSR-gamma)	Ssr3
0.437197	0.46215	Q922H2	PDK3_MOUSE	[Pyruvate dehydrogenase (acetyl-transferring)] kinase isozyme 3, mitochondrial (EC 2.7.11.2) (Pyruvate dehydrogenase kinase isoform 3)	Pdk3
0.437367	0.397667	Q9WVE8	PACN2_MOUSE	Protein kinase C and casein kinase substrate in neurons protein 2 (Syndapin-2) (Syndapin-II) (SdpII)	Pacsin2
0.437496	0.446323	Q9CQJ1	HIG2A_MOUSE	HIG1 domain family member 2A	Higd2a
0.437561	0.437424	P13011	ACOD2_MOUSE	Acyl-CoA desaturase 2 (EC 1.14.19.1) (Delta(9)-desaturase 2) (Delta-9 desaturase 2) (Fatty acid desaturase 2) (Stearoyl-CoA desaturase 2)	Scd2
0.437575	0.418353	Q8BFQ4	WDR82_MOUSE	WD repeat-containing protein 82	Wdr82 Cdw5
0.437619	0.429737	Q99L45	IF2B_MOUSE	Eukaryotic translation initiation factor 2 subunit 2 (Eukaryotic translation initiation factor 2 subunit beta) (eIF-2-beta)	Eif2s2
0.437621	0.362619	P10287	CADH3_MOUSE	Cadherin-3 (Placental cadherin) (P-cadherin)	Cdh3 Cdhp
0.437882	0.394598	Q9D773	RM02_MOUSE	39S ribosomal protein L2, mitochondrial (L2mt) (MRP-L2)	Mrpl2
0.437915	0.406497	Q9EQQ2	YIPF5_MOUSE	Protein YIPF5 (YIP1 family member 5) (YPT-interacting protein 1 A)	Yipf5 Yip1a
0.437916	0.423272	P62911	RL32_MOUSE	60S ribosomal protein L32	Rpl32
0.438075	0.449591	Q9ERR7	SEP15_MOUSE	Selenoprotein F (15 kDa selenoprotein)	Selenof Sep15
0.438081	0.411891	Q9DCJ7	AKIP_MOUSE	Aurora kinase A-interacting protein (AURKA-interacting protein) (28S ribosomal protein S38, mitochondrial) (MRP-S38)	Aurkaip1 Aip Akip Mrps38
0.438082	0.431069	Q9CR83	RBM18_MOUSE	Probable RNA-binding protein 18 (RNA-binding motif protein 18)	Rbm18
0.438214	0.420301	Q9QY93	DCTP1_MOUSE	dCTP pyrophosphatase 1 (EC 3.6.1.12) (Deoxycytidine-triphosphatase 1) (dCTPase 1) (RS21-C6)	Dctpp1 Tdrg-TL1
0.438354	0.455582	P56959	FUS_MOUSE	RNA-binding protein FUS (Protein pigpen)	Fus
0.43849	0.404614	Q99L28	RLP24_MOUSE	Probable ribosome biogenesis protein RLP24 (Ribosomal L24 domain-containing protein 1) (Ribosomal protein L24-like)	Rsl24d1
0.438547	0.342556	P62141	PP1B_MOUSE	Serine/threonine-protein phosphatase PP1-beta catalytic subunit (PP-1B) (EC 3.1.3.16) (EC 3.1.3.53)	Ppp1cb
0.438614	0.489074	Q8R3Q6	CCD58_MOUSE	Coiled-coil domain-containing protein 58	Ccdc58
0.438631	0.382722	Q9CQT2	RBM7_MOUSE	RNA-binding protein 7 (RNA-binding motif protein 7)	Rbm7
0.438663	0.454153	P50615	BTG3_MOUSE	Protein BTG3 (Abundant in neuroepithelium area protein) (BTG family member 3) (Protein Tob5)	Btg3 Ana Tob5
0.438665	0.450584	Q9CY27	TECR_MOUSE	Very-long-chain enoyl-CoA reductase (EC 1.3.1.93) (Synaptic glycoprotein SC2) (Trans-2,3-enoyl-CoA reductase) (TER)	Tecr Gpsn2
0.43875	0.424123	P49138	MAPK2_MOUSE	MAP kinase-activated protein kinase 2 (MAPK-activated protein kinase 2) (MAPKAP kinase 2) (MAPKAP-K2) (MAPKAPK-2) (MK-2) (MK2) (EC 2.7.11.1)	Mapkapk2 Rps6kc1
0.438775	0.450896	Q9D1G1	RAB1B_MOUSE	Ras-related protein Rab-1B	Rab1b
0.438801	0.449035	P97496	SMRC1_MOUSE	SWI/SNF complex subunit SMARCC1 (BRG1-associated factor 155) (SWI/SNF complex 155 kDa subunit) (SWI/SNF-related matrix-associated actin-dependent regulator of chromatin subfamily C member 1) (SWI3-related protein) (BAF155)	Smarcc1 Baf155 Srg3
0.439005	0.40684	Q9WTZ1	RBX2_MOUSE	RING-box protein 2 (Rbx2) (RING finger protein 7) (Sensitive to apoptosis gene protein)	Rnf7 Rbx2 Sag
0.439057	0.422623	Q91XC8	DAP1_MOUSE	Death-associated protein 1 (DAP-1)	Dap
0.439092	0.412612	P47856	GFPT1_MOUSE	Glutamine--fructose-6-phosphate aminotransferase [isomerizing] 1 (EC 2.6.1.16) (D-fructose-6-phosphate amidotransferase 1) (Glutamine:fructose-6-phosphate amidotransferase 1) (GFAT 1) (GFAT1) (Hexosephosphate aminotransferase 1)	Gfpt1 Gfpt
0.439099	0.332691	Q91VR2	ATPG_MOUSE	ATP synthase subunit gamma, mitochondrial (ATP synthase F1 subunit gamma) (F-ATPase gamma subunit)	Atp5f1c Atp5c1
0.439126	0.41688	Q9CX00	IST1_MOUSE	IST1 homolog	Ist1 Kiaa0174
0.439151	0.456658	Q9CXU1	MED31_MOUSE	Mediator of RNA polymerase II transcription subunit 31 (Mediator complex subunit 31) (Mediator complex subunit SOH1)	Med31 Soh1
0.439196	0.409039	P55096	ABCD3_MOUSE	ATP-binding cassette sub-family D member 3 (68 kDa peroxisomal membrane protein) (PMP68) (70 kDa peroxisomal membrane protein) (PMP70)	Abcd3 Pmp70 Pxmp1
0.439259	0.376068	A2APB8	TPX2_MOUSE	Targeting protein for Xklp2	Tpx2
0.439279	0.4493	Q921Y0	MOB1A_MOUSE	MOB kinase activator 1A (Mob1 homolog 1B) (Mps one binder kinase activator-like 1B)	Mob1a Mobk1b Mobkl1b
0.439434	0.418728	Q8BMS1	ECHA_MOUSE	Trifunctional enzyme subunit alpha, mitochondrial (Monolysocardiolipin acyltransferase) (EC 2.3.1.-) (TP-alpha) [Includes: Long-chain enoyl-CoA hydratase (EC 4.2.1.17); Long chain 3-hydroxyacyl-CoA dehydrogenase (EC 1.1.1.211)]	Hadha
0.439476	0.433547	Q8BXC6	COMD2_MOUSE	COMM domain-containing protein 2	Commd2
0.439585	0.41772	P62254	UB2G1_MOUSE	Ubiquitin-conjugating enzyme E2 G1 (EC 2.3.2.23) (E2 ubiquitin-conjugating enzyme G1) (E217K) (UBC7) (Ubiquitin carrier protein G1) (Ubiquitin-protein ligase G1) [Cleaved into: Ubiquitin-conjugating enzyme E2 G1, N-terminally processed]	Ube2g1 Ube2g
0.439845	0.426681	Q3UPL0	SC31A_MOUSE	Protein transport protein Sec31A (SEC31-like protein 1) (SEC31-related protein A)	Sec31a Sec31l1
0.43987	0.453348	P62488	RPB7_MOUSE	DNA-directed RNA polymerase II subunit RPB7 (RNA polymerase II subunit B7) (DNA-directed RNA polymerase II subunit G)	Polr2g
0.439985	0.393802	Q9D125	RT25_MOUSE	28S ribosomal protein S25, mitochondrial (MRP-S25) (S25mt)	Mrps25 Rpms25
0.440066	0.402076	P58021	TM9S2_MOUSE	Transmembrane 9 superfamily member 2	Tm9sf2
0.440347	0.44343	Q9CQW1	YKT6_MOUSE	Synaptobrevin homolog YKT6 (EC 2.3.1.-)	Ykt6
0.44037	0.41569	P46061	RAGP1_MOUSE	Ran GTPase-activating protein 1 (RanGAP1)	Rangap1 Fug1
0.440371	0.389991	P59326	YTHD1_MOUSE	YTH domain-containing family protein 1 (Dermatomyositis associated with cancer putative autoantigen 1 homolog) (DACA-1 homolog)	Ythdf1
0.440559	0.409489	Q9R0X4	ACOT9_MOUSE	Acyl-coenzyme A thioesterase 9, mitochondrial (Acyl-CoA thioesterase 9) (EC 3.1.2.-) (Acyl coenzyme A thioester hydrolase 2) (MTE-2) (Acyl-CoA thioester hydrolase 9) (Mitochondrial 48 kDa acyl-CoA thioester hydrolase 1) (Mt-ACT48.1) (Protein U8) (p48)	Acot9 Acate2
0.44065	0.453968	Q9Z1Q5	CLIC1_MOUSE	Chloride intracellular channel protein 1 (Nuclear chloride ion channel 27) (NCC27)	Clic1
0.440969	0.446334	Q9CPX9	APC11_MOUSE	Anaphase-promoting complex subunit 11 (APC11) (Cyclosome subunit 11)	Anapc11
0.441071	0.407014	Q5XJY5	COPD_MOUSE	Coatomer subunit delta (Archain) (Delta-coat protein) (Delta-COP)	Arcn1 Copd
0.441089	0.389131	P63024	VAMP3_MOUSE	Vesicle-associated membrane protein 3 (VAMP-3) (Cellubrevin) (CEB) (Synaptobrevin-3)	Vamp3 Syb3
0.441098	0.44903	P55258	RAB8A_MOUSE	Ras-related protein Rab-8A (Oncogene c-mel)	Rab8a Mel Rab8
0.441193	0.398275	Q9JJ78	TOPK_MOUSE	Lymphokine-activated killer T-cell-originated protein kinase (EC 2.7.12.2) (PDZ-binding kinase) (T-LAK cell-originated protein kinase)	Pbk Topk
0.441247	0.443206	B2RS91	RRN3_MOUSE	RNA polymerase I-specific transcription initiation factor RRN3	Rrn3
0.441293	0.435869	Q9CYL5	GAPR1_MOUSE	Golgi-associated plant pathogenesis-related protein 1 (GAPR-1) (Golgi-associated PR-1 protein) (Glioma pathogenesis-related protein 2) (GliPR 2)	Glipr2 Gapr1
0.441396	0.397679	Q9D4J7	PHF6_MOUSE	PHD finger protein 6	Phf6 Kiaa1823
0.441545	0.406624	Q99J95	CDK9_MOUSE	Cyclin-dependent kinase 9 (EC 2.7.11.22) (EC 2.7.11.23) (Cell division protein kinase 9)	Cdk9
0.441552	0.426334	P30282	CCND3_MOUSE	G1/S-specific cyclin-D3	Ccnd3 Cyl-3
0.441571	0.464681	Q9D1M0	SEC13_MOUSE	Protein SEC13 homolog (GATOR complex protein SEC13) (SEC13-like protein 1) (SEC13-related protein)	Sec13 Sec13l1
0.44163	0.461993	P47801	EMP1_MOUSE	Epithelial membrane protein 1 (EMP-1) (Tumor-associated membrane protein)	Emp1 Tmp
0.441653	0.341691	Q99LX8	OST4_MOUSE	Dolichyl-diphosphooligosaccharide--protein glycosyltransferase subunit 4	Ost4
0.441848	0.442631	P35456	UPAR_MOUSE	Urokinase plasminogen activator surface receptor (U-PAR) (uPAR) (CD antigen CD87)	Plaur
0.441849	0.418269	P62331	ARF6_MOUSE	ADP-ribosylation factor 6	Arf6
0.441862	0.399954	P80313	TCPH_MOUSE	T-complex protein 1 subunit eta (TCP-1-eta) (CCT-eta)	Cct7 Ccth
0.442012	0.417944	Q9CXL3	CG050_MOUSE	Uncharacterized protein C7orf50 homolog
0.442134	0.395283	Q8R3R8	GBRL1_MOUSE	Gamma-aminobutyric acid receptor-associated protein-like 1 (GABA(A) receptor-associated protein-like 1) (Glandular epithelial cell protein 1) (GEC-1)	Gabarapl1 Apg8l Atg8l Gec1 MNCb-0091
0.442192	0.446134	Q9CQT9	RCAF1_MOUSE	Respirasome Complex Assembly Factor 1 (RCAF1) (Rab5-interacting protein) (RIP5)	Rab5if Rcaf1
0.442306	0.460796	O35484	AZIN1_MOUSE	Antizyme inhibitor 1 (AZI) (Ornithine decarboxylase antizyme inhibitor)	Azin1 Oazi Oazin
0.442537	0.4536	P46638	RB11B_MOUSE	Ras-related protein Rab-11B	Rab11b
0.44286	0.414893	Q9D2U5	LSMD1_MOUSE	N-alpha-acetyltransferase 38, NatC auxiliary subunit (LSM domain-containing protein 1)	Naa38 Lsmd1
0.442863	0.455378	Q61881	MCM7_MOUSE	DNA replication licensing factor MCM7 (EC 3.6.4.12) (CDC47 homolog)	Mcm7 Cdc47 Mcmd7
0.44296	0.413667	Q9CQU5	ZWINT_MOUSE	ZW10 interactor (ZW10-interacting protein 1) (Zwint-1)	Zwint D10Ertd749e
0.443123	0.436009	O70252	HMOX2_MOUSE	Heme oxygenase 2 (HO-2) (EC 1.14.14.18)	Hmox2
0.443191	0.419078	Q64012	RALY_MOUSE	RNA-binding protein Raly (Maternally-expressed hnRNP C-related protein) (hnRNP associated with lethal yellow protein)	Raly Merc
0.443194	0.437254	Q8BHC4	DCAKD_MOUSE	Dephospho-CoA kinase domain-containing protein	Dcakd
0.443268	0.413214	Q9CQJ4	RING2_MOUSE	E3 ubiquitin-protein ligase RING2 (EC 2.3.2.27) (RING finger protein 1B) (RING1b) (RING finger protein 2) (RING-type E3 ubiquitin transferase RING2)	Rnf2 DinG Ring1b
0.443311	0.388555	Q8R107	PRLD1_MOUSE	PRELI domain-containing protein 1, mitochondrial (Px19-like protein)	Prelid1 Preli
0.443433	0.433672	O35648	CETN3_MOUSE	Centrin-3	Cetn3 Cen3
0.443644	0.398668	Q8CFE2	HPF1_MOUSE	Histone PARylation factor 1	Hpf1
0.443649	0.442345	Q9JKP7	DPOE3_MOUSE	DNA polymerase epsilon subunit 3 (DNA polymerase II subunit 3) (DNA polymerase epsilon subunit p17) (NF-YB-like protein) (YB-like protein 1) (YBL1)	Pole3
0.443736	0.464226	P17095	HMGA1_MOUSE	High mobility group protein HMG-I/HMG-Y (HMG-I(Y)) (High mobility group AT-hook protein 1) (High mobility group protein A1)	Hmga1 Hmgi Hmgiy
0.443762	0.423446	Q8K2H6	APC10_MOUSE	Anaphase-promoting complex subunit 10 (APC10) (Cyclosome subunit 10)	Anapc10 Apc10
0.445496	0.472729	Q8BVF2	PDCL3_MOUSE	Phosducin-like protein 3 (Viral IAP-associated factor 1) (VIAF-1)	Pdcl3 Viaf1
0.445551	0.434452	Q9CZB9	TM128_MOUSE	Transmembrane protein 128	Tmem128
0.445557	0.445118	Q08093	CNN2_MOUSE	Calponin-2 (Calponin H2, smooth muscle) (Neutral calponin)	Cnn2
0.44557	0.398892	Q9CXF4	TBC15_MOUSE	TBC1 domain family member 15 (GTPase-activating protein RAB7) (GAP for RAB7) (Rab7-GAP)	Tbc1d15
0.44558	0.447157	P14094	AT1B1_MOUSE	Sodium/potassium-transporting ATPase subunit beta-1 (Sodium/potassium-dependent ATPase subunit beta-1)	Atp1b1 Atp4b
0.445584	0.409736	Q64475	H2B1B_MOUSE	Histone H2B type 1-B (H2B-clustered histone 3) (h2B-143)	H2bc3 Hist1h2bb
0.445674	0.415755	Q569Z6	TR150_MOUSE	Thyroid hormone receptor-associated protein 3 (Thyroid hormone receptor-associated protein complex 150 kDa component) (Trap150)	Thrap3 Trap150
0.445713	0.434634	Q9D0M0	EXOS7_MOUSE	Exosome complex exonuclease RRP42 (Exosome component 7) (Ribosomal RNA-processing protein 42)	Exosc7 Rrp42
0.445713	0.394264	P19783	COX41_MOUSE	Cytochrome c oxidase subunit 4 isoform 1, mitochondrial (Cytochrome c oxidase polypeptide IV) (Cytochrome c oxidase subunit IV isoform 1) (COX IV-1)	Cox4i1 Cox4 Cox4a
0.445748	0.42482	Q9QUI0	RHOA_MOUSE	Transforming protein RhoA (EC 3.6.5.2)	Rhoa Arha Arha2
0.445854	0.401986	P99027	RLA2_MOUSE	60S acidic ribosomal protein P2	Rplp2
0.445867	0.474505	Q8R3N1	NOP14_MOUSE	Nucleolar protein 14 (Nucleolar complex protein 14)	Nop14 Nol14
0.445872	0.442241	P51859	HDGF_MOUSE	Hepatoma-derived growth factor (HDGF)	Hdgf Tdrm1
0.445899	0.427737	P09528	FRIH_MOUSE	Ferritin heavy chain (Ferritin H subunit) (EC 1.16.3.1) [Cleaved into: Ferritin heavy chain, N-terminally processed]	Fth1 Fth
0.445962	0.447975	Q62348	TSN_MOUSE	Translin (EC 3.1.-.-) (Component 3 of promoter of RISC) (C3PO) (Testis/brain RNA-binding protein) (TB-RBP)	Tsn
0.445993	0.395866	Q8BHX3	BOREA_MOUSE	Borealin (Cell division cycle-associated protein 8) (MESrg)	Cdca8
0.446041	0.4368	P41731	CD63_MOUSE	CD63 antigen (CD antigen CD63)	Cd63
0.446045	0.434811	Q9CQK7	RWDD1_MOUSE	RWD domain-containing protein 1 (DRG family-regulatory protein 2) (IH1)	Rwdd1 Dfrp2
0.446072	0.402417	P61290	PSME3_MOUSE	Proteasome activator complex subunit 3 (11S regulator complex subunit gamma) (REG-gamma) (Activator of multicatalytic protease subunit 3) (Ki nuclear autoantigen) (Proteasome activator 28 subunit gamma) (PA28g) (PA28gamma)	Psme3
0.446117	0.451424	Q9WV32	ARC1B_MOUSE	Actin-related protein 2/3 complex subunit 1B (Arp2/3 complex 41 kDa subunit) (p41-ARC)	Arpc1b
0.446261	0.464484	Q9CQE3	RT17_MOUSE	28S ribosomal protein S17, mitochondrial (MRP-S17) (S17mt)	Mrps17 Rpms17
0.446301	0.39745	Q9WTX5	SKP1_MOUSE	S-phase kinase-associated protein 1 (Cyclin-A/CDK2-associated protein p19) (S-phase kinase-associated protein 1A) (p19A) (p19skp1)	Skp1 Skp1a
0.446794	0.4206	O35685	NUDC_MOUSE	Nuclear migration protein nudC (Nuclear distribution protein C homolog) (Silica-induced gene 92 protein) (SIG-92)	Nudc
0.446875	0.384185	Q8BGK6	YLAT2_MOUSE	Y+L amino acid transporter 2 (Solute carrier family 7 member 6) (y(+)L-type amino acid transporter 2) (Y+LAT2) (y+LAT-2)	Slc7a6 Kiaa0245
0.446943	0.399259	Q62376	RU17_MOUSE	U1 small nuclear ribonucleoprotein 70 kDa (U1 snRNP 70 kDa) (U1-70K) (snRNP70)	Snrnp70 Snrp70
0.447022	0.408581	Q8R2N2	UTP4_MOUSE	U3 small nucleolar RNA-associated protein 4 homolog (Cirhin) (Testis-expressed gene 292 protein)	Utp4 Cirh1a Kiaa1988 Tex292
0.447075	0.433027	Q8BMD8	SCMC1_MOUSE	Calcium-binding mitochondrial carrier protein SCaMC-1 (Small calcium-binding mitochondrial carrier protein 1) (Solute carrier family 25 member 24)	Slc25a24 Scamc1
0.447146	0.42957	Q8R010	AIMP2_MOUSE	Aminoacyl tRNA synthase complex-interacting multifunctional protein 2 (Multisynthase complex auxiliary component p38) (Protein JTV-1)	Aimp2 Jtv1
0.447289	0.44977	P0DP27	CALM2_MOUSE	Calmodulin-2	Calm2 Cam2 CamC
0.447506	0.405294	Q9CQS5	RIOK2_MOUSE	Serine/threonine-protein kinase RIO2 (EC 2.7.11.1) (RIO kinase 2)	Riok2
0.44787	0.453555	Q9JIW9	RALB_MOUSE	Ras-related protein Ral-B	Ralb
0.447968	0.44135	P84078	ARF1_MOUSE	ADP-ribosylation factor 1	Arf1
0.447971	0.499181	Q8K211	COPT1_MOUSE	High affinity copper uptake protein 1 (Copper transporter 1) (CTR1) (Solute carrier family 31 member 1)	Slc31a1
0.44814	0.363468	P80318	TCPG_MOUSE	T-complex protein 1 subunit gamma (TCP-1-gamma) (CCT-gamma) (Matricin) (mTRiC-P5)	Cct3 Cctg
0.448163	0.471966	O70318	E41L2_MOUSE	Band 4.1-like protein 2 (Generally expressed protein 4.1) (4.1G)	Epb41l2 Epb4.1l2
0.44817	0.413054	Q61074	PPM1G_MOUSE	Protein phosphatase 1G (EC 3.1.3.16) (Fibroblast growth factor-inducible protein 13) (FIN13) (Protein phosphatase 1C) (Protein phosphatase 2C isoform gamma) (PP2C-gamma) (Protein phosphatase magnesium-dependent 1 gamma)	Ppm1g Fin13 Ppm1c
0.448201	0.447955	Q99LP6	GRPE1_MOUSE	GrpE protein homolog 1, mitochondrial (Mt-GrpE#1)	Grpel1
0.448422	0.400969	Q923D4	SF3B5_MOUSE	Splicing factor 3B subunit 5 (SF3b5) (Pre-mRNA-splicing factor SF3b 10 kDa subunit)	Sf3b5 Sf3b10
0.448469	0.440231	P63038	CH60_MOUSE	60 kDa heat shock protein, mitochondrial (EC 5.6.1.7) (60 kDa chaperonin) (Chaperonin 60) (CPN60) (HSP-65) (Heat shock protein 60) (HSP-60) (Hsp60) (Mitochondrial matrix protein P1)	Hspd1 Hsp60
0.448477	0.477184	Q9R062	GLYG_MOUSE	Glycogenin-1 (GN-1) (GN1) (EC 2.4.1.186)	Gyg1 Gyg
0.448499	0.432047	Q9D600	PSF2_MOUSE	DNA replication complex GINS protein PSF2 (GINS complex subunit 2)	Gins2 Psf2
0.448533	0.435695	Q9CPQ3	TOM22_MOUSE	Mitochondrial import receptor subunit TOM22 homolog (Translocase of outer membrane 22 kDa subunit homolog)	Tomm22 Tom22
0.44861	0.44805	Q9CR61	NDUB7_MOUSE	NADH dehydrogenase [ubiquinone] 1 beta subcomplex subunit 7 (Complex I-B18) (CI-B18) (NADH-ubiquinone oxidoreductase B18 subunit)	Ndufb7
0.44868	0.419172	Q9CPQ5	CENPQ_MOUSE	Centromere protein Q (CENP-Q)	Cenpq
0.448728	0.449956	Q5SUF2	LC7L3_MOUSE	Luc7-like protein 3 (Cisplatin resistance-associated-overexpressed protein)	Luc7l3 Crop
0.448844	0.420159	O35682	MYADM_MOUSE	Myeloid-associated differentiation marker (Myeloid up-regulated protein)	Myadm Mug
0.44885	0.343896	Q60631	GRB2_MOUSE	Growth factor receptor-bound protein 2 (Adapter protein GRB2) (SH2/SH3 adapter GRB2)	Grb2
0.448989	0.360324	Q8K3J1	NDUS8_MOUSE	NADH dehydrogenase [ubiquinone] iron-sulfur protein 8, mitochondrial (EC 1.6.99.3) (EC 7.1.1.2) (Complex I-23kD) (CI-23kD) (NADH-ubiquinone oxidoreductase 23 kDa subunit)	Ndufs8
0.448993	0.435245	P62492	RB11A_MOUSE	Ras-related protein Rab-11A (Rab-11)	Rab11a Rab11
0.449119	0.455846	Q6ZWX6	IF2A_MOUSE	Eukaryotic translation initiation factor 2 subunit 1 (Eukaryotic translation initiation factor 2 subunit alpha) (eIF-2-alpha) (eIF-2A) (eIF-2alpha)	Eif2s1 Eif2a
0.449119	0.405672	P97760	RPB3_MOUSE	DNA-directed RNA polymerase II subunit RPB3 (RNA polymerase II subunit 3) (RNA polymerase II subunit B3) (DNA-directed RNA polymerase II 33 kDa polypeptide) (RPB33) (DNA-directed RNA polymerase II subunit C) (RPB31)	Polr2c Rpo2-3
0.449154	0.408761	Q9CQN1	TRAP1_MOUSE	Heat shock protein 75 kDa, mitochondrial (HSP 75) (TNFR-associated protein 1) (Tumor necrosis factor type 1 receptor-associated protein) (TRAP-1)	Trap1 Hsp75
0.449176	0.393647	Q9CPX8	QCR10_MOUSE	Cytochrome b-c1 complex subunit 10 (Complex III subunit 10) (Complex III subunit XI) (Ubiquinol-cytochrome c reductase complex 6.4 kDa protein)	Uqcr11 Uqcr
0.44922	0.415973	Q8R323	RFC3_MOUSE	Replication factor C subunit 3 (Activator 1 38 kDa subunit) (A1 38 kDa subunit) (Activator 1 subunit 3) (Replication factor C 38 kDa subunit) (RF-C 38 kDa subunit) (RFC38)	Rfc3
0.449254	0.416979	O89086	RBM3_MOUSE	RNA-binding protein 3 (RNA-binding motif protein 3)	Rbm3
0.449273	0.437467	P26638	SYSC_MOUSE	Serine--tRNA ligase, cytoplasmic (EC 6.1.1.11) (Seryl-tRNA synthetase) (SerRS) (Seryl-tRNA(Ser/Sec) synthetase)	Sars1 Sars Sers
0.44928	0.449544	Q99LT0	DPY30_MOUSE	Protein dpy-30 homolog (Dpy-30-like protein) (Dpy-30L)	Dpy30
0.449381	0.389486	Q8R2U6	NUDT4_MOUSE	Diphosphoinositol polyphosphate phosphohydrolase 2 (DIPP-2) (EC 3.6.1.52) (Diadenosine 5',5'''-P1,P6-hexaphosphate hydrolase 2) (EC 3.6.1.-) (Nucleoside diphosphate-linked moiety X motif 4) (Nudix motif 4)	Nudt4 Dipp2
0.449511	0.38465	Q91VC9	GHITM_MOUSE	Growth hormone-inducible transmembrane protein (Mitochondrial morphology and cristae structure 1) (MICS1)	Ghitm Mics1
0.449625	0.437773	Q922Q8	LRC59_MOUSE	Leucine-rich repeat-containing protein 59 [Cleaved into: Leucine-rich repeat-containing protein 59, N-terminally processed]	Lrrc59
0.449643	0.430834	Q9DB34	CHM2A_MOUSE	Charged multivesicular body protein 2a (Chromatin-modifying protein 2a) (CHMP2a) (Vacuolar protein sorting-associated protein 2) (mVps2)	Chmp2a
0.449673	0.438564	Q9D5T0	ATAD1_MOUSE	ATPase family AAA domain-containing protein 1 (EC 3.6.1.3) (Thorase)	Atad1
0.449751	0.433312	Q99J93	IFM2_MOUSE	Interferon-induced transmembrane protein 2 (Dispanin subfamily A member 2c) (DSPA2c) (Fragilis protein 3)	Ifitm2
0.449787	0.370877	Q8BHG9	CGBP1_MOUSE	CGG triplet repeat-binding protein 1 (CGG-binding protein 1) (20 kDa CGG-binding protein) (p20-CGGBP DNA-binding protein)	Cggbp1
0.449868	0.444293	P62849	RS24_MOUSE	40S ribosomal protein S24	Rps24
0.449871	0.432668	P62313	LSM6_MOUSE	U6 snRNA-associated Sm-like protein LSm6	Lsm6
0.449989	0.484097	P54775	PRS6B_MOUSE	26S proteasome regulatory subunit 6B (26S proteasome AAA-ATPase subunit RPT3) (CIP21) (MB67-interacting protein) (MIP224) (Proteasome 26S subunit ATPase 4) (Tat-binding protein 7) (TBP-7)	Psmc4 Tbp7
0.449991	0.420476	O08756	HCD2_MOUSE	3-hydroxyacyl-CoA dehydrogenase type-2 (EC 1.1.1.35) (17-beta-hydroxysteroid dehydrogenase 10) (17-beta-HSD 10) (EC 1.1.1.51) (3-hydroxy-2-methylbutyryl-CoA dehydrogenase) (EC 1.1.1.178) (3-hydroxyacyl-CoA dehydrogenase type II) (Endoplasmic reticulum-associated amyloid beta-peptide-binding protein) (Mitochondrial ribonuclease P protein 2) (Mitochondrial RNase P protein 2) (Type II HADH)	Hsd17b10 Erab Hadh2
0.450061	0.352159	Q9CR96	TM208_MOUSE	Transmembrane protein 208	Tmem208
0.450132	0.440992	O88441	MTX2_MOUSE	Metaxin-2 (Mitochondrial outer membrane import complex protein 2)	Mtx2 MNCb-0780
0.450134	0.417324	Q91W96	APC4_MOUSE	Anaphase-promoting complex subunit 4 (APC4) (Cyclosome subunit 4)	Anapc4 D5Ertd249e
0.450211	0.428091	P99024	TBB5_MOUSE	Tubulin beta-5 chain	Tubb5
0.450291	0.429453	Q8VCG3	WDR74_MOUSE	WD repeat-containing protein 74	Wdr74
0.450303	0.444683	Q9Z0H7	BCL10_MOUSE	B-cell lymphoma/leukemia 10 (B-cell CLL/lymphoma 10) (Bcl-10) (CARD-containing molecule enhancing NF-kappa-B) (CARD-like apoptotic protein) (mCLAP) (CED-3/ICH-1 prodomain homologous E10-like regulator) (mCIPER) (Cellular homolog of vCARMEN) (cCARMEN) (Cellular-E10) (c-E10) (Mammalian CARD-containing adapter molecule E10) (mE10)	Bcl10 Ciper Clap
0.450305	0.458992	P60843	IF4A1_MOUSE	Eukaryotic initiation factor 4A-I (eIF-4A-I) (eIF4A-I) (EC 3.6.4.13) (ATP-dependent RNA helicase eIF4A-1)	Eif4a1 Ddx2a Eif4a
0.450519	0.413249	P62880	GBB2_MOUSE	Guanine nucleotide-binding protein G(I)/G(S)/G(T) subunit beta-2 (G protein subunit beta-2) (Transducin beta chain 2)	Gnb2
0.450588	0.466834	Q99M31	HSP7E_MOUSE	Heat shock 70 kDa protein 14 (NST-1) (hsr.1)	Hspa14 Hsp70-4
0.450612	0.419974	P83882	RL36A_MOUSE	60S ribosomal protein L36a (60S ribosomal protein L44)	Rpl36a Rpl44
0.45064	0.41339	Q9D9Z5	DDA1_MOUSE	DET1- and DDB1-associated protein 1	Dda1
0.45066	0.467462	Q9Z0N1	IF2G_MOUSE	Eukaryotic translation initiation factor 2 subunit 3, X-linked (EC 3.6.5.3) (Eukaryotic translation initiation factor 2 subunit gamma, X-linked) (eIF-2-gamma X)	Eif2s3x
0.450683	0.464559	Q99PV0	PRP8_MOUSE	Pre-mRNA-processing-splicing factor 8 (Splicing factor Prp8)	Prpf8 Prp8
0.450684	0.447534	P67871	CSK2B_MOUSE	Casein kinase II subunit beta (CK II beta) (Phosvitin)	Csnk2b Ck2n
0.450745	0.435965	Q9DCC8	TOM20_MOUSE	Mitochondrial import receptor subunit TOM20 homolog (Mitochondrial 20 kDa outer membrane protein) (Outer mitochondrial membrane receptor Tom20)	Tomm20
0.450878	0.435848	Q9CQV1	TIM16_MOUSE	Mitochondrial import inner membrane translocase subunit TIM16 (Mitochondria-associated granulocyte macrophage CSF-signaling molecule) (Presequence translocated-associated motor subunit PAM16)	Pam16 Magmas Tim16 Timm16
0.450946	0.409811	Q99K48	NONO_MOUSE	Non-POU domain-containing octamer-binding protein (NonO protein)	Nono
0.450954	0.440154	P60229	EIF3E_MOUSE	Eukaryotic translation initiation factor 3 subunit E (eIF3e) (Eukaryotic translation initiation factor 3 subunit 6) (MMTV integration site 6) (Mammary tumor-associated protein INT-6) (Viral integration site protein INT-6) (eIF-3 p48)	Eif3e Eif3s6 Int6
0.450976	0.456069	O54984	GET3_MOUSE	ATPase GET3 (EC 3.6.-.-) (Arsenical pump-driving ATPase) (Arsenite-stimulated ATPase) (Guided entry of tail-anchored proteins factor 3, ATPase)	Get3 Arsa Asna1
0.451037	0.389152	Q9EQ61	PESC_MOUSE	Pescadillo homolog	Pes1 Pes
0.451096	0.338595	Q9JJI8	RL38_MOUSE	60S ribosomal protein L38	Rpl38
0.451123	0.377597	Q9QZD9	EIF3I_MOUSE	Eukaryotic translation initiation factor 3 subunit I (eIF3i) (Eukaryotic translation initiation factor 3 subunit 2) (TGF-beta receptor-interacting protein 1) (TRIP-1) (eIF-3-beta) (eIF3 p36)	Eif3i Eif3s2 Trip1
0.451134	0.435834	P47754	CAZA2_MOUSE	F-actin-capping protein subunit alpha-2 (CapZ alpha-2)	Capza2 Cappa2
0.45119	0.462091	Q9D6U8	F162A_MOUSE	Protein FAM162A (E2-induced gene 5 protein homolog) (Growth and transformation-dependent protein) (HGTD-P)	Fam162a E2ig5
0.451313	0.460001	O88342	WDR1_MOUSE	WD repeat-containing protein 1 (Actin-interacting protein 1) (AIP1)	Wdr1
0.451345	0.438398	Q91W45	PAI2B_MOUSE	Polyadenylate-binding protein-interacting protein 2B (PABP-interacting protein 2B) (PAIP-2B) (Poly(A)-binding protein-interacting protein 2B)	Paip2b Kiaa1155
0.451376	0.445429	P35564	CALX_MOUSE	Calnexin	Canx
0.451421	0.455754	O70194	EIF3D_MOUSE	Eukaryotic translation initiation factor 3 subunit D (eIF3d) (Eukaryotic translation initiation factor 3 subunit 7) (eIF-3-zeta) (eIF3 p66)	Eif3d Eif3s7
0.451471	0.447531	Q8R0W6	NFIP1_MOUSE	NEDD4 family-interacting protein 1 (NEDD4 WW domain-binding protein 5)	Ndfip1 N4wbp5
0.451569	0.414992	Q9QYJ3	DNJB1_MOUSE	DnaJ homolog subfamily B member 1 (Heat shock 40 kDa protein 1) (HSP40) (Heat shock protein 40)	Dnajb1 Hsp40 Hspf1
0.451574	0.500739	Q02248	CTNB1_MOUSE	Catenin beta-1 (Beta-catenin)	Ctnnb1 Catnb
0.451587	0.435799	Q8R404	MIC13_MOUSE	MICOS complex subunit MIC13	Micos13 Mic13 Qil1
0.451598	0.47504	Q9D0J8	PTMS_MOUSE	Parathymosin	Ptms
0.45161	0.425218	Q61792	LASP1_MOUSE	LIM and SH3 domain protein 1 (LASP-1) (Metastatic lymph node gene 50 protein) (MLN 50)	Lasp1 Mln50
0.451642	0.458281	Q9DC71	RT15_MOUSE	28S ribosomal protein S15, mitochondrial (MRP-S15) (S15mt)	Mrps15 Rpms15
0.45169	0.431811	P05202	AATM_MOUSE	Aspartate aminotransferase, mitochondrial (mAspAT) (EC 2.6.1.1) (EC 2.6.1.7) (Fatty acid-binding protein) (FABP-1) (Glutamate oxaloacetate transaminase 2) (Kynurenine aminotransferase 4) (Kynurenine aminotransferase IV) (Kynurenine--oxoglutarate transaminase 4) (Kynurenine--oxoglutarate transaminase IV) (Plasma membrane-associated fatty acid-binding protein) (FABPpm) (Transaminase A)	Got2 Got-2
0.45179	0.440921	Q9D0N7	CAF1B_MOUSE	Chromatin assembly factor 1 subunit B (CAF-1 subunit B) (Chromatin assembly factor I p60 subunit) (CAF-I 60 kDa subunit) (CAF-I p60)	Chaf1b
0.451807	0.451004	Q9D1C8	VPS28_MOUSE	Vacuolar protein sorting-associated protein 28 homolog (Caspase-activated DNase inhibitor that interacts with ASK1) (CIIA) (ESCRT-I complex subunit VPS28)	Vps28
0.451827	0.438041	P62915	TF2B_MOUSE	Transcription initiation factor IIB (EC 2.3.1.48) (General transcription factor TFIIB) (RNA polymerase II alpha initiation factor)	Gtf2b
0.45186	0.438401	P27661	H2AX_MOUSE	Histone H2AX (H2a/x) (Histone H2A.X)	H2ax H2a.x H2afx Hist5-2ax
0.451911	0.394594	Q9R1K9	CETN2_MOUSE	Centrin-2 (Caltractin isoform 1)	Cetn2 Calt
0.451959	0.458552	Q8BJ71	NUP93_MOUSE	Nuclear pore complex protein Nup93 (93 kDa nucleoporin) (CBP-interacting protein 4) (Nucleoporin Nup93)	Nup93 Cip4 Kiaa0095
0.452001	0.448387	Q8VDJ3	VIGLN_MOUSE	Vigilin (High density lipoprotein-binding protein) (HDL-binding protein)	Hdlbp
0.45213	0.417553	Q8VI33	TAF9_MOUSE	Transcription initiation factor TFIID subunit 9 (RNA polymerase II TBP-associated factor subunit G) (Transcription initiation factor TFIID 31 kDa subunit) (TAFII-31) (TAFII31) (Transcription initiation factor TFIID 32 kDa subunit) (TAFII-32) (TAFII32)	Taf9 Taf2g
0.452146	0.474899	Q08943	SSRP1_MOUSE	FACT complex subunit SSRP1 (Facilitates chromatin transcription complex subunit SSRP1) (Recombination signal sequence recognition protein 1) (Structure-specific recognition protein 1) (T160)	Ssrp1
0.452239	0.451847	Q9CR46	SKA2_MOUSE	Spindle and kinetochore-associated protein 2 (Protein FAM33A)	Ska2 Fam33a
0.452242	0.452612	Q9DBU6	RSRC1_MOUSE	Serine/Arginine-related protein 53 (SRrp53) (Arginine/serine-rich coiled-coil protein 1)	Rsrc1 Srrp53
0.452281	0.453559	Q9R1P0	PSA4_MOUSE	Proteasome subunit alpha type-4 (EC 3.4.25.1) (Macropain subunit C9) (Multicatalytic endopeptidase complex subunit C9) (Proteasome component C9) (Proteasome subunit L)	Psma4
0.452339	0.454664	Q64445	COX8A_MOUSE	Cytochrome c oxidase subunit 8A, mitochondrial (Cytochrome c oxidase polypeptide VIII-liver) (Cytochrome c oxidase subunit 8-2)	Cox8a Cox8 Cox8l
0.452448	0.4305	P62855	RS26_MOUSE	40S ribosomal protein S26	Rps26
0.452466	0.463445	Q8R2W9	PANK3_MOUSE	Pantothenate kinase 3 (mPanK3) (EC 2.7.1.33) (Pantothenic acid kinase 3)	Pank3
0.452487	0.431203	P26040	EZRI_MOUSE	Ezrin (Cytovillin) (Villin-2) (p81)	Ezr Vil2
0.452586	0.435902	O54833	CSK22_MOUSE	Casein kinase II subunit alpha' (CK II alpha') (EC 2.7.11.1)	Csnk2a2
0.452639	0.425505	Q9CQ89	CUTA_MOUSE	Protein CutA (Brain acetylcholinesterase putative membrane anchor)	Cuta
0.452641	0.468927	Q6DFW4	NOP58_MOUSE	Nucleolar protein 58 (MSSP) (Nucleolar protein 5) (SIK-similar protein)	Nop58 Nol5
0.452647	0.436855	P26041	MOES_MOUSE	Moesin (Membrane-organizing extension spike protein)	Msn
0.452761	0.487613	Q9JJT0	RCL1_MOUSE	RNA 3'-terminal phosphate cyclase-like protein	Rcl1 Rnac
0.452803	0.463424	Q9CZU6	CISY_MOUSE	Citrate synthase, mitochondrial (EC 2.3.3.1) (Citrate (Si)-synthase)	Cs
0.452846	0.452144	P55264	ADK_MOUSE	Adenosine kinase (AK) (EC 2.7.1.20) (Adenosine 5'-phosphotransferase)	Adk
0.452928	0.404031	Q80XU3	NUCKS_MOUSE	Nuclear ubiquitous casein and cyclin-dependent kinase substrate 1 (JC7)	Nucks1 Nucks
0.452965	0.435816	Q9CRA4	MSMO1_MOUSE	Methylsterol monooxygenase 1 (EC 1.14.18.9) (C-4 methylsterol oxidase)	Msmo1 Sc4mol
0.453033	0.406859	Q3V1V3	ESF1_MOUSE	ESF1 homolog (ABT1-associated protein)	Esf1 Abtap
0.453087	0.478584	Q9WUM5	SUCA_MOUSE	Succinate--CoA ligase [ADP/GDP-forming] subunit alpha, mitochondrial (EC 6.2.1.4) (EC 6.2.1.5) (Succinyl-CoA synthetase subunit alpha) (SCS-alpha)	Suclg1
0.453125	0.376266	P62196	PRS8_MOUSE	26S proteasome regulatory subunit 8 (26S proteasome AAA-ATPase subunit RPT6) (Proteasome 26S subunit ATPase 5) (Proteasome subunit p45) (p45/SUG) (mSUG1)	Psmc5 Sug1
0.453257	0.413061	Q9CR64	KISHA_MOUSE	Protein kish-A (Transmembrane protein 167) (Transmembrane protein 167A)	Tmem167a Tmem167
0.45329	0.463492	Q9CZJ1	UTP11_MOUSE	Probable U3 small nucleolar RNA-associated protein 11 (U3 snoRNA-associated protein 11) (UTP11-like protein)	Utp11 Utp11l
0.453342	0.42859	Q91YR7	PRP6_MOUSE	Pre-mRNA-processing factor 6 (PRP6 homolog) (U5 snRNP-associated 102 kDa protein) (U5-102 kDa protein)	Prpf6
0.453525	0.445158	P56390	CKS2_MOUSE	Cyclin-dependent kinases regulatory subunit 2 (CKS-2)	Cks2
0.453555	0.464221	P68037	UB2L3_MOUSE	Ubiquitin-conjugating enzyme E2 L3 (EC 2.3.2.23) (E2 ubiquitin-conjugating enzyme L3) (UbcM4) (Ubiquitin carrier protein L3) (Ubiquitin-protein ligase L3)	Ube2l3 Ubce7
0.453562	0.365555	Q9QZI8	SERC1_MOUSE	Serine incorporator 1 (Axotomy-induced glyco/Golgi protein 2) (Membrane protein TMS-2) (Tumor differentially expressed protein 1-like) (Tumor differentially expressed protein 2)	Serinc1 Aigp2 Tde1l Tde2 Tms2
0.453578	0.433208	Q9CTH6	FCF1_MOUSE	rRNA-processing protein FCF1 homolog	Fcf1
0.453623	0.445489	Q8C6C7	F204A_MOUSE	Protein FAM204A	Fam204a D19Ertd737e
0.453807	0.433899	Q9CPX7	RT16_MOUSE	28S ribosomal protein S16, mitochondrial (MRP-S16) (S16mt)	Mrps16 Rpms16
0.453812	0.40623	Q8VDF2	UHRF1_MOUSE	E3 ubiquitin-protein ligase UHRF1 (EC 2.3.2.27) (Nuclear protein 95) (Nuclear zinc finger protein Np95) (RING-type E3 ubiquitin transferase UHRF1) (Ubiquitin-like PHD and RING finger domain-containing protein 1) (mUhrf1) (Ubiquitin-like-containing PHD and RING finger domains protein 1)	Uhrf1 Np95
0.453871	0.434244	Q8BVL3	SNX17_MOUSE	Sorting nexin-17	Snx17
0.453872	0.473068	O35598	ADA10_MOUSE	Disintegrin and metalloproteinase domain-containing protein 10 (ADAM 10) (EC 3.4.24.81) (Kuzbanian protein homolog) (Mammalian disintegrin-metalloprotease) (CD antigen CD156c)	Adam10 Kuz Madm
0.453938	0.504126	Q8BGW1	FTO_MOUSE	Alpha-ketoglutarate-dependent dioxygenase FTO (Fat mass and obesity-associated protein) (Protein fatso) (U6 small nuclear RNA (2'-O-methyladenosine-N(6)-)-demethylase FTO) (EC 1.14.11.-) (U6 small nuclear RNA N(6)-methyladenosine-demethylase FTO) (EC 1.14.11.-) (mRNA (2'-O-methyladenosine-N(6)-)-demethylase FTO) (m6A(m)-demethylase FTO) (EC 1.14.11.-) (mRNA N(6)-methyladenosine demethylase FTO) (…	Fto Kiaa1752
0.453986	0.431038	O55029	COPB2_MOUSE	Coatomer subunit beta' (Beta'-coat protein) (Beta'-COP) (p102)	Copb2
0.454118	0.428101	Q9ET30	TM9S3_MOUSE	Transmembrane 9 superfamily member 3	Tm9sf3 Smbp
0.454153	0.474707	P70698	PYRG1_MOUSE	CTP synthase 1 (EC 6.3.4.2) (CTP synthetase 1) (UTP--ammonia ligase 1)	Ctps1 Ctps
0.454192	0.427535	Q640N1	AEBP1_MOUSE	Adipocyte enhancer-binding protein 1 (AE-binding protein 1) (Aortic carboxypeptidase-like protein)	Aebp1 Aclp
0.454256	0.431371	Q60931	VDAC3_MOUSE	Voltage-dependent anion-selective channel protein 3 (VDAC-3) (mVDAC3) (Outer mitochondrial membrane protein porin 3)	Vdac3
0.454353	0.455801	Q9D2R8	RT33_MOUSE	28S ribosomal protein S33, mitochondrial (MRP-S33) (S33mt) (Ganglioside-induced differentiation-associated-protein 3)	Mrps33 Gdap3
0.454381	0.441077	P52293	IMA1_MOUSE	Importin subunit alpha-1 (Importin alpha P1) (Karyopherin subunit alpha-2) (Pendulin) (Pore targeting complex 58 kDa subunit) (PTAC58) (RAG cohort protein 1) (SRP1-alpha)	Kpna2 Rch1
0.454458	0.386956	Q8VE62	PAIP1_MOUSE	Polyadenylate-binding protein-interacting protein 1 (PABP-interacting protein 1) (PAIP-1) (Poly(A)-binding protein-interacting protein 1)	Paip1
0.454553	0.468709	Q9Z1D1	EIF3G_MOUSE	Eukaryotic translation initiation factor 3 subunit G (eIF3g) (Eukaryotic translation initiation factor 3 RNA-binding subunit) (eIF-3 RNA-binding subunit) (Eukaryotic translation initiation factor 3 subunit 4) (eIF-3-delta) (eIF3 p42) (eIF3 p44)	Eif3g Eif3p42 Eif3s4
0.454553	0.482221	O55126	NIPS2_MOUSE	Protein NipSnap homolog 2 (NipSnap2) (Glioblastoma-amplified sequence)	Nipsnap2 Gbas
0.454578	0.417669	Q8BHL7	C42S1_MOUSE	CDC42 small effector protein 1	Cdc42se1
0.454677	0.479354	P41105	RL28_MOUSE	60S ribosomal protein L28	Rpl28
0.454733	0.3823	Q9D1E6	TBCB_MOUSE	Tubulin-folding cofactor B (Cytoskeleton-associated protein 1) (Cytoskeleton-associated protein CKAPI) (Tubulin-specific chaperone B)	Tbcb Ckap1
0.454734	0.426087	Q0VGB7	PP4R2_MOUSE	Serine/threonine-protein phosphatase 4 regulatory subunit 2	Ppp4r2
0.454884	0.454412	P97801	SMN_MOUSE	Survival motor neuron protein	Smn1 Smn
0.454957	0.432083	Q63810	CANB1_MOUSE	Calcineurin subunit B type 1 (Protein phosphatase 2B regulatory subunit 1) (Protein phosphatase 3 regulatory subunit B alpha isoform 1)	Ppp3r1 Cnb
0.454976	0.492679	O70333	CRIPT_MOUSE	Cysteine-rich PDZ-binding protein (Cysteine-rich interactor of PDZ three) (Cysteine-rich interactor of PDZ3)	Cript
0.454984	0.483496	P08752	GNAI2_MOUSE	Guanine nucleotide-binding protein G(i) subunit alpha-2 (Adenylate cyclase-inhibiting G alpha protein)	Gnai2 Gnai-2
0.455201	0.431833	O88477	IF2B1_MOUSE	Insulin-like growth factor 2 mRNA-binding protein 1 (IGF2 mRNA-binding protein 1) (IMP-1) (Coding region determinant-binding protein) (CRD-BP) (IGF-II mRNA-binding protein 1) (VICKZ family member 1) (Zipcode-binding protein 1) (ZBP-1)	Igf2bp1 Vickz1
0.455304	0.435724	Q91YT7	YTHD2_MOUSE	YTH domain-containing family protein 2	Ythdf2
0.455315	0.439501	P07091	S10A4_MOUSE	Protein S100-A4 (Metastasin) (Metastatic cell protein) (PEL98) (Placental calcium-binding protein) (Protein 18A2) (Protein Mts1) (S100 calcium-binding protein A4)	S100a4 Capl Mts1
0.455392	0.468781	Q06138	CAB39_MOUSE	Calcium-binding protein 39 (MO25alpha) (Protein Mo25)	Cab39 Mo25
0.455491	0.44512	Q8C0E2	VP26B_MOUSE	Vacuolar protein sorting-associated protein 26B (Vesicle protein sorting 26B)	Vps26b
0.455594	0.471295	Q9D0W5	PPIL1_MOUSE	Peptidyl-prolyl cis-trans isomerase-like 1 (PPIase) (EC 5.2.1.8) (Rotamase PPIL1)	Ppil1
0.455704	0.388773	Q9D1I6	RM14_MOUSE	39S ribosomal protein L14, mitochondrial (L14mt) (MRP-L14)	Mrpl14
0.455753	0.417304	Q922Y2	TRI59_MOUSE	Tripartite motif-containing protein 59 (RING finger protein 1)	Trim59 Mrf1
0.455763	0.43472	Q61166	MARE1_MOUSE	Microtubule-associated protein RP/EB family member 1 (APC-binding protein EB1) (End-binding protein 1) (EB1)	Mapre1
0.455769	0.433104	P70195	PSB7_MOUSE	Proteasome subunit beta type-7 (EC 3.4.25.1) (Macropain chain Z) (Multicatalytic endopeptidase complex chain Z) (Proteasome subunit Z)	Psmb7 Mmc14
0.455992	0.410913	Q8C650	SEP10_MOUSE	Septin-10	Septin10 Sept10
0.455993	0.456252	Q99LC3	NDUAA_MOUSE	NADH dehydrogenase [ubiquinone] 1 alpha subcomplex subunit 10, mitochondrial (Complex I-42kD) (CI-42kD) (NADH-ubiquinone oxidoreductase 42 kDa subunit)	Ndufa10
0.456016	0.45921	Q9DCX2	ATP5H_MOUSE	ATP synthase subunit d, mitochondrial (ATPase subunit d) (ATP synthase peripheral stalk subunit d)	Atp5pd Atp5h
0.456099	0.447451	Q9JJA4	WDR12_MOUSE	Ribosome biogenesis protein WDR12 (WD repeat-containing protein 12)	Wdr12 MNCb-5414
0.456124	0.509855	Q8CH18	CCAR1_MOUSE	Cell division cycle and apoptosis regulator protein 1 (Cell cycle and apoptosis regulatory protein 1) (CARP-1)	Ccar1 Carp1
0.45613	0.401916	P60605	UB2G2_MOUSE	Ubiquitin-conjugating enzyme E2 G2 (EC 2.3.2.23) (E2 ubiquitin-conjugating enzyme G2) (Ubiquitin carrier protein G2) (Ubiquitin-protein ligase G2)	Ube2g2
0.456145	0.432087	Q9QYB1	CLIC4_MOUSE	Chloride intracellular channel protein 4 (mc3s5/mtCLIC)	Clic4
0.456158	0.429515	O35207	CDKA1_MOUSE	Cyclin-dependent kinase 2-associated protein 1 (CDK2-associated protein 1) (Deleted in oral cancer 1) (DOC-1) (Putative oral cancer suppressor)	Cdk2ap1 Cdkap1 Doc1
0.456175	0.451356	P06745	G6PI_MOUSE	Glucose-6-phosphate isomerase (GPI) (EC 5.3.1.9) (Autocrine motility factor) (AMF) (Neuroleukin) (NLK) (Phosphoglucose isomerase) (PGI) (Phosphohexose isomerase) (PHI)	Gpi Gpi1
0.456252	0.446014	Q8C156	CND2_MOUSE	Condensin complex subunit 2 (Barren homolog protein 1) (Chromosome-associated protein H) (mCAP-H) (Non-SMC condensin I complex subunit H) (XCAP-H homolog)	Ncaph Brrn Brrn1 Caph
0.456303	0.458155	P99028	QCR6_MOUSE	Cytochrome b-c1 complex subunit 6, mitochondrial (Complex III subunit 6) (Complex III subunit VIII) (Cytochrome c1 non-heme 11 kDa protein) (Mitochondrial hinge protein) (Ubiquinol-cytochrome c reductase complex 11 kDa protein)	Uqcrh
0.456348	0.431474	P30558	PAR1_MOUSE	Proteinase-activated receptor 1 (PAR-1) (Thrombin receptor)	F2r Cf2r Par1
0.456348	0.473685	Q99KU0	VMP1_MOUSE	Vacuole membrane protein 1 (NF-E2-inducible protein 2) (Protein ni-2) (Transmembrane protein 49)	Vmp1 Tmem49
0.456404	0.428221	Q99LI7	CSTF3_MOUSE	Cleavage stimulation factor subunit 3 (CF-1 77 kDa subunit) (Cleavage stimulation factor 77 kDa subunit) (CSTF 77 kDa subunit) (CstF-77)	Cstf3
0.45642	0.456078	Q922F4	TBB6_MOUSE	Tubulin beta-6 chain	Tubb6
0.456468	0.416786	P68372	TBB4B_MOUSE	Tubulin beta-4B chain (Tubulin beta-2C chain)	Tubb4b Tubb2c
0.456515	0.415748	Q99LZ3	SLD5_MOUSE	DNA replication complex GINS protein SLD5 (GINS complex subunit 4) [Cleaved into: DNA replication complex GINS protein SLD5, N-terminally processed]	Gins4 Sld5
0.456519	0.420456	P63158	HMGB1_MOUSE	High mobility group protein B1 (High mobility group protein 1) (HMG-1)	Hmgb1 Hmg-1 Hmg1
0.456647	0.45257	O88967	YMEL1_MOUSE	ATP-dependent zinc metalloprotease YME1L1 (EC 3.4.24.-) (ATP-dependent metalloprotease FtsH1) (YME1-like protein 1)	Yme1l1
0.456659	0.430888	P45591	COF2_MOUSE	Cofilin-2 (Cofilin, muscle isoform)	Cfl2
0.456693	0.462946	Q8R570	SNP47_MOUSE	Synaptosomal-associated protein 47 (SNAP-47) (Synaptosomal-associated 47 kDa protein)	Snap47
0.456695	0.528779	Q61584	FXR1_MOUSE	Fragile X mental retardation syndrome-related protein 1 (mFxr1p)	Fxr1 Fxr1h
0.456727	0.446248	P26883	FKB1A_MOUSE	Peptidyl-prolyl cis-trans isomerase FKBP1A (PPIase FKBP1A) (EC 5.2.1.8) (12 kDa FK506-binding protein) (12 kDa FKBP) (FKBP-12) (Calstabin-1) (FK506-binding protein 1A) (FKBP-1A) (Immunophilin FKBP12) (Rotamase)	Fkbp1a Fkbp1
0.456907	0.359164	Q8BGS0	MAK16_MOUSE	Protein MAK16 homolog (Protein RBM13)	Mak16 Rbm13
0.456938	0.48154	Q64337	SQSTM_MOUSE	Sequestosome-1 (STONE14) (Ubiquitin-binding protein p62)	Sqstm1 A170 STAP
0.456969	0.44335	P62320	SMD3_MOUSE	Small nuclear ribonucleoprotein Sm D3 (Sm-D3) (snRNP core protein D3)	Snrpd3
0.456982	0.451272	P08207	S10AA_MOUSE	Protein S100-A10 (Calpactin I light chain) (Calpactin-1 light chain) (Cellular ligand of annexin II) (S100 calcium-binding protein A10) (p10 protein) (p11)	S100a10 Cal1l
0.457025	0.426815	Q14C51	PTCD3_MOUSE	Pentatricopeptide repeat domain-containing protein 3, mitochondrial (28S ribosomal protein S39, mitochondrial) (MRP-S39)	Ptcd3 Mrps39
0.457097	0.443099	Q99LH1	NOG2_MOUSE	Nucleolar GTP-binding protein 2	Gnl2
0.457125	0.398382	Q9D1H7	GET4_MOUSE	Golgi to ER traffic protein 4 homolog	Get4
0.457356	0.467541	Q9CQL7	MOFA1_MOUSE	MORF4 family-associated protein 1 (Protein associated with MRG of 14 kDa)	Mrfap1 Pam14 MNCb-1039
0.457359	0.427791	O09106	HDAC1_MOUSE	Histone deacetylase 1 (HD1) (EC 3.5.1.98)	Hdac1
0.457359	0.313531	Q9D0B0	SRSF9_MOUSE	Serine/arginine-rich splicing factor 9 (Splicing factor, arginine/serine-rich 9)	Srsf9 Sfrs9
0.457367	0.46622	O70310	NMT1_MOUSE	Glycylpeptide N-tetradecanoyltransferase 1 (EC 2.3.1.97) (Myristoyl-CoA:protein N-myristoyltransferase 1) (NMT 1) (Type I N-myristoyltransferase) (Peptide N-myristoyltransferase 1)	Nmt1
0.45737	0.435149	P48024	EIF1_MOUSE	Eukaryotic translation initiation factor 1 (eIF1) (Protein translation factor SUI1 homolog)	Eif1 Sui1 Sui1-rs1
0.457424	0.392261	P17427	AP2A2_MOUSE	AP-2 complex subunit alpha-2 (100 kDa coated vesicle protein C) (Adaptor protein complex AP-2 subunit alpha-2) (Adaptor-related protein complex 2 subunit alpha-2) (Alpha-adaptin C) (Alpha2-adaptin) (Clathrin assembly protein complex 2 alpha-C large chain) (Plasma membrane adaptor HA2/AP2 adaptin alpha C subunit)	Ap2a2 Adtab
0.457435	0.4652	Q9CXV1	DHSD_MOUSE	Succinate dehydrogenase [ubiquinone] cytochrome b small subunit, mitochondrial (CybS) (CII-4) (QPs3) (Succinate dehydrogenase complex subunit D) (Succinate-ubiquinone oxidoreductase cytochrome b small subunit) (Succinate-ubiquinone reductase membrane anchor subunit)	Sdhd
0.457502	0.431956	Q6PAM1	TXLNA_MOUSE	Alpha-taxilin	Txlna Txln
0.457505	0.433047	Q9D6R2	IDH3A_MOUSE	Isocitrate dehydrogenase [NAD] subunit alpha, mitochondrial (EC 1.1.1.41) (Isocitric dehydrogenase subunit alpha) (NAD(+)-specific ICDH subunit alpha)	Idh3a
0.457508	0.395965	P14733	LMNB1_MOUSE	Lamin-B1	Lmnb1
0.457514	0.412916	O55013	TPPC3_MOUSE	Trafficking protein particle complex subunit 3 (BET3 homolog)	Trappc3 Bet3
0.45752	0.422534	Q810A7	DDX42_MOUSE	ATP-dependent RNA helicase DDX42 (EC 3.6.4.13) (DEAD box protein 42)	Ddx42
0.457653	0.455431	Q8BTV1	TUSC3_MOUSE	Tumor suppressor candidate 3 (Dolichyl-diphosphooligosaccharide--protein glycosyltransferase subunit TUSC3) (Oligosaccharyl transferase subunit TUSC3) (Magnesium uptake/transporter TUSC3) (Protein N33)	Tusc3 N33
0.457715	0.442124	Q8BY71	HAT1_MOUSE	Histone acetyltransferase type B catalytic subunit (EC 2.3.1.48) (Histone acetyltransferase 1)	Hat1
0.457765	0.47985	Q9CQX8	RT36_MOUSE	28S ribosomal protein S36, mitochondrial (MRP-S36) (S36mt)	Mrps36
0.45777	0.436028	Q78PY7	SND1_MOUSE	Staphylococcal nuclease domain-containing protein 1 (EC 3.1.31.1) (100 kDa coactivator) (p100 co-activator)	Snd1
0.457776	0.427847	Q64310	SURF4_MOUSE	Surfeit locus protein 4	Surf4 Surf-4
0.458012	0.449849	Q8QZT1	THIL_MOUSE	Acetyl-CoA acetyltransferase, mitochondrial (EC 2.3.1.9) (Acetoacetyl-CoA thiolase)	Acat1
0.458077	0.436791	P68040	RACK1_MOUSE	Receptor of activated protein C kinase 1 (12-3) (Guanine nucleotide-binding protein subunit beta-2-like 1) (Receptor for activated C kinase) (Receptor of activated protein kinase C 1) (p205) [Cleaved into: Receptor of activated protein C kinase 1, N-terminally processed (Guanine nucleotide-binding protein subunit beta-2-like 1, N-terminally processed)]	Rack1 Gnb2-rs1 Gnb2l1
0.45808	0.457522	Q8BM39	PRP18_MOUSE	Pre-mRNA-splicing factor 18 (PRP18 homolog)	Prpf18 Prp18
0.458147	0.449175	Q9D855	QCR7_MOUSE	Cytochrome b-c1 complex subunit 7 (Complex III subunit 7) (Complex III subunit VII) (Ubiquinol-cytochrome c reductase complex 14 kDa protein)	Uqcrb
0.458278	0.440333	Q9CZN7	GLYM_MOUSE	Serine hydroxymethyltransferase, mitochondrial (SHMT) (EC 2.1.2.1) (Glycine hydroxymethyltransferase) (Serine methylase)	Shmt2
0.45828	0.433898	P60897	SEM1_MOUSE	26S proteasome complex subunit SEM1 (26S proteasome complex subunit DSS1) (Deleted in split hand/split foot protein 1 homolog) (Split hand/foot deleted protein 1 homolog) (Split hand/foot malformation type 1 protein homolog)	Sem1 Dss1 Shfdg1 Shfm1
0.458296	0.445297	Q9D6K8	FUND2_MOUSE	FUN14 domain-containing protein 2 (Hepatitis C virus core-binding protein 6)	Fundc2 Hcbp6
0.45838	0.400114	Q60598	SRC8_MOUSE	Src substrate cortactin	Cttn Ems1
0.458417	0.449812	Q9JKB1	UCHL3_MOUSE	Ubiquitin carboxyl-terminal hydrolase isozyme L3 (UCH-L3) (EC 3.4.19.12) (Ubiquitin thioesterase L3)	Uchl3
0.458466	0.466154	P32883	RASK_MOUSE	GTPase KRas (K-Ras 2) (Ki-Ras) (c-K-ras) (c-Ki-ras) [Cleaved into: GTPase KRas, N-terminally processed]	Kras Kras2
0.458482	0.415849	Q8C878	UBA3_MOUSE	NEDD8-activating enzyme E1 catalytic subunit (EC 6.2.1.-) (NEDD8-activating enzyme E1C) (Ubiquitin-activating enzyme E1C) (Ubiquitin-like modifier-activating enzyme 3) (Ubiquitin-activating enzyme 3)	Uba3 Ube1c
0.458498	0.450281	P53569	CEBPZ_MOUSE	CCAAT/enhancer-binding protein zeta (CCAAT-box-binding transcription factor) (CBF) (CCAAT-binding factor)	Cebpz Cbf2 Cebpa-rs1
0.458532	0.463064	Q8R480	NUP85_MOUSE	Nuclear pore complex protein Nup85 (85 kDa nucleoporin) (FROUNT) (Nucleoporin Nup85) (Pericentrin-1)	Nup85 Pcnt1
0.458535	0.461263	Q80X45	KISHB_MOUSE	Protein kish-B (Transmembrane protein 167B)	Tmem167b
0.45857	0.469315	Q9CQP0	RM33_MOUSE	39S ribosomal protein L33, mitochondrial (L33mt) (MRP-L33)	Mrpl33
0.458591	0.411027	Q921N6	DDX27_MOUSE	Probable ATP-dependent RNA helicase DDX27 (EC 3.6.4.13) (DEAD box protein 27)	Ddx27
0.458647	0.421797	P35279	RAB6A_MOUSE	Ras-related protein Rab-6A (Rab-6)	Rab6a Rab6 MNCb-1660
0.458659	0.425298	Q61735	CD47_MOUSE	Leukocyte surface antigen CD47 (Integrin-associated protein) (IAP) (CD antigen CD47)	Cd47
0.458689	0.426041	P61963	DCAF7_MOUSE	DDB1- and CUL4-associated factor 7 (WD repeat-containing protein 68) (WD repeat-containing protein An11 homolog)	Dcaf7 Han11 Wdr68
0.458841	0.487496	P19157	GSTP1_MOUSE	Glutathione S-transferase P 1 (Gst P1) (EC 2.5.1.18) (GST YF-YF) (GST class-pi) (GST-piB) (Preadipocyte growth factor)	Gstp1 Gstpib
0.458885	0.442145	Q3UHX2	HAP28_MOUSE	28 kDa heat- and acid-stable phosphoprotein (PDGF-associated protein) (PAP) (PDGFA-associated protein 1) (PAP1)	Pdap1
0.458909	0.457405	Q9CPY7	AMPL_MOUSE	Cytosol aminopeptidase (EC 3.4.11.1) (Leucine aminopeptidase 3) (LAP-3) (Leucyl aminopeptidase) (Proline aminopeptidase) (EC 3.4.11.5) (Prolyl aminopeptidase)	Lap3 Lapep
0.459142	0.442289	Q9JLV2	TP4AP_MOUSE	Short transient receptor potential channel 4-associated protein (Trp4-associated protein) (Trpc4-associated protein) (Protein TAP1) (Rabex-5/Rin2-interacting protein) (TNF-receptor ubiquitous scaffolding/signaling protein) (Protein TRUSS)	Trpc4ap Trrp4ap
0.459165	0.451608	Q9D024	CCD47_MOUSE	Coiled-coil domain-containing protein 47 (Adipocyte-specific protein 4) (Calumin)	Ccdc47 Asp4
0.459208	0.460693	Q9EQU5	SET_MOUSE	Protein SET (Phosphatase 2A inhibitor I2PP2A) (I-2PP2A) (Template-activating factor I) (TAF-I)	Set
0.459213	0.474728	Q63739	TP4A1_MOUSE	Protein tyrosine phosphatase type IVA 1 (EC 3.1.3.48) (Protein-tyrosine phosphatase 4a1) (Protein-tyrosine phosphatase of regenerating liver 1) (PRL-1)	Ptp4a1 Prl1
0.459275	0.368604	Q8VHZ7	IMP4_MOUSE	U3 small nucleolar ribonucleoprotein protein IMP4 (U3 snoRNP protein IMP4)	Imp4 D1Wsu40e
0.459296	0.458166	Q6ZWM4	LSM8_MOUSE	U6 snRNA-associated Sm-like protein LSm8	Lsm8
0.459306	0.453187	Q9CT10	RANB3_MOUSE	Ran-binding protein 3 (RanBP3)	Ranbp3
0.459318	0.46851	P50096	IMDH1_MOUSE	Inosine-5'-monophosphate dehydrogenase 1 (IMP dehydrogenase 1) (IMPD 1) (IMPDH 1) (EC 1.1.1.205) (IMPDH-I)	Impdh1
0.459356	0.421923	Q9JJZ4	UB2J1_MOUSE	Ubiquitin-conjugating enzyme E2 J1 (EC 2.3.2.23) (E2 ubiquitin-conjugating enzyme J1) (Non-canonical ubiquitin-conjugating enzyme 1) (NCUBE-1)	Ube2j1 Ncube1
0.459385	0.416594	Q9Z2Q5	RM40_MOUSE	39S ribosomal protein L40, mitochondrial (L40mt) (MRP-L40) (Nuclear localization signal-containing protein deleted in velocardiofacial syndrome homolog)	Mrpl40 Nlvcf
0.459396	0.423684	Q9CTN4	RHBT3_MOUSE	Rho-related BTB domain-containing protein 3 (EC 3.6.1.-)	Rhobtb3 Kiaa0878
0.459484	0.453802	Q62318	TIF1B_MOUSE	Transcription intermediary factor 1-beta (TIF1-beta) (E3 SUMO-protein ligase TRIM28) (EC 2.3.2.27) (KRAB-A-interacting protein) (KRIP-1) (RING-type E3 ubiquitin transferase TIF1-beta) (Tripartite motif-containing protein 28)	Trim28 Kap1 Krip1 Tif1b
0.459524	0.46271	Q8R5H1	UBP15_MOUSE	Ubiquitin carboxyl-terminal hydrolase 15 (EC 3.4.19.12) (Deubiquitinating enzyme 15) (Ubiquitin thioesterase 15) (Ubiquitin-specific-processing protease 15)	Usp15 Kiaa0529
0.45955	0.461764	Q9D0Q7	RM45_MOUSE	39S ribosomal protein L45, mitochondrial (L45mt) (MRP-L45)	Mrpl45
0.459618	0.445924	P62717	RL18A_MOUSE	60S ribosomal protein L18a	Rpl18a
0.459638	0.477819	P24547	IMDH2_MOUSE	Inosine-5'-monophosphate dehydrogenase 2 (IMP dehydrogenase 2) (IMPD 2) (IMPDH 2) (EC 1.1.1.205) (IMPDH-II)	Impdh2
0.45966	0.472197	Q02614	S30BP_MOUSE	SAP30-binding protein (Transcriptional regulator protein HCNGP)	Sap30bp Hcngp
0.459672	0.500242	O89051	ITM2B_MOUSE	Integral membrane protein 2B (Immature BRI2) (imBRI2) (Protein E25B) (Transmembrane protein BRI) (Bri) [Cleaved into: BRI2, membrane form (Mature BRI2) (mBRI2); BRI2 intracellular domain (BRI2 ICD); BRI2C, soluble form; Bri23 peptide (Bri2-23) (ABri23) (C-terminal peptide) (P23 peptide)]	Itm2b
0.459721	0.470822	Q9WUK2	IF4H_MOUSE	Eukaryotic translation initiation factor 4H (eIF-4H) (Williams-Beuren syndrome chromosomal region 1 protein homolog)	Eif4h Wbscr1
0.459809	0.498647	P32067	LA_MOUSE	Lupus La protein homolog (La autoantigen homolog) (La ribonucleoprotein)	Ssb Ss-b
0.459811	0.43859	Q9CQF0	RM11_MOUSE	39S ribosomal protein L11, mitochondrial (L11mt) (MRP-L11)	Mrpl11
0.459814	0.472463	Q8R317	UBQL1_MOUSE	Ubiquilin-1 (Protein linking IAP with cytoskeleton 1) (PLIC-1)	Ubqln1 Plic1
0.459835	0.447337	Q3THK7	GUAA_MOUSE	GMP synthase [glutamine-hydrolyzing] (EC 6.3.5.2) (GMP synthetase) (Glutamine amidotransferase)	Gmps
0.459859	0.432404	Q8CF66	LTOR4_MOUSE	Ragulator complex protein LAMTOR4 (Late endosomal/lysosomal adaptor and MAPK and MTOR activator 4) [Cleaved into: Ragulator complex protein LAMTOR4, N-terminally processed]	Lamtor4
0.459907	0.418769	Q3U9G9	LBR_MOUSE	Delta(14)-sterol reductase LBR (Delta-14-SR) (EC 1.3.1.70) (3-beta-hydroxysterol Delta (14)-reductase) (C-14 sterol reductase) (C14SR) (Integral nuclear envelope inner membrane protein) (Lamin-B receptor) (Sterol C14-reductase)	Lbr
0.459924	0.383892	O88587	COMT_MOUSE	Catechol O-methyltransferase (EC 2.1.1.6)	Comt Comt1
0.46008	0.447071	Q9D1J3	SARNP_MOUSE	SAP domain-containing ribonucleoprotein (Nuclear protein Hcc-1)	Sarnp Hcc1
0.460107	0.447941	P24369	PPIB_MOUSE	Peptidyl-prolyl cis-trans isomerase B (PPIase B) (EC 5.2.1.8) (CYP-S1) (Cyclophilin B) (Rotamase B) (S-cyclophilin) (SCYLP)	Ppib
0.4602	0.411759	P62852	RS25_MOUSE	40S ribosomal protein S25	Rps25
0.460271	0.485362	P20664	PRI1_MOUSE	DNA primase small subunit (EC 2.7.7.-) (DNA primase 49 kDa subunit) (p49)	Prim1
0.460299	0.43547	Q9DCK3	TSN4_MOUSE	Tetraspanin-4 (Tspan-4) (Transmembrane 4 superfamily member 7)	Tspan4 Tm4sf7
0.460395	0.451296	Q6P542	ABCF1_MOUSE	ATP-binding cassette sub-family F member 1	Abcf1
0.460466	0.439719	Q8C407	YIPF4_MOUSE	Protein YIPF4 (YIP1 family member 4)	Yipf4
0.460468	0.46211	O09172	GSH0_MOUSE	Glutamate--cysteine ligase regulatory subunit (GCS light chain) (Gamma-ECS regulatory subunit) (Gamma-glutamylcysteine synthetase regulatory subunit) (Glutamate--cysteine ligase modifier subunit)	Gclm Glclr
0.460471	0.415284	Q9QYS9	QKI_MOUSE	Protein quaking (MqkI) (qkI)	Qki Qk Qk1 Qka1
0.460567	0.452041	Q5RJG1	NOL10_MOUSE	Nucleolar protein 10	Nol10 Gm67
0.460587	0.470404	Q6P9P6	KIF11_MOUSE	Kinesin-like protein KIF11 (Kinesin-related motor protein Eg5)	Kif11
0.460596	0.463279	P62737	ACTA_MOUSE	Actin, aortic smooth muscle (Alpha-actin-2) [Cleaved into: Actin, aortic smooth muscle, intermediate form]	Acta2 Actsa Actvs
0.460608	0.455958	O70126	AURKB_MOUSE	Aurora kinase B (EC 2.7.11.1) (Aurora 1) (Aurora- and IPL1-like midbody-associated protein 1) (Aurora/IPL1-related kinase 2) (ARK-2) (Aurora-related kinase 2) (STK-1) (Serine/threonine-protein kinase 12) (Serine/threonine-protein kinase 5) (Serine/threonine-protein kinase aurora-B)	Aurkb Aik2 Aim1 Airk2 Ark2 Stk1 Stk12 Stk5
0.46061	0.443376	Q8BU03	PWP2_MOUSE	Periodic tryptophan protein 2 homolog	Pwp2 Pwp2h
0.460611	0.454492	Q60932	VDAC1_MOUSE	Voltage-dependent anion-selective channel protein 1 (VDAC-1) (mVDAC1) (Outer mitochondrial membrane protein porin 1) (Plasmalemmal porin) (Voltage-dependent anion-selective channel protein 5) (VDAC-5) (mVDAC5)	Vdac1 Vdac5
0.460672	0.454173	P16045	LEG1_MOUSE	Galectin-1 (Gal-1) (14 kDa lectin) (Beta-galactoside-binding lectin L-14-I) (Galaptin) (Lactose-binding lectin 1) (Lectin galactoside-binding soluble 1) (S-Lac lectin 1)	Lgals1 Gbp
0.4607	0.442735	Q9D7N6	RM30_MOUSE	39S ribosomal protein L30, mitochondrial (L30mt) (MRP-L30)	Mrpl30
0.460711	0.476762	Q91WQ3	SYYC_MOUSE	Tyrosine--tRNA ligase, cytoplasmic (EC 6.1.1.1) (Tyrosyl-tRNA synthetase) (TyrRS) [Cleaved into: Tyrosine--tRNA ligase, cytoplasmic, N-terminally processed]	Yars1 Yars
0.460769	0.433335	P15116	CADH2_MOUSE	Cadherin-2 (Neural cadherin) (N-cadherin) (CD antigen CD325)	Cdh2
0.460774	0.434355	Q9Z1P6	NDUA7_MOUSE	NADH dehydrogenase [ubiquinone] 1 alpha subcomplex subunit 7 (Complex I-B14.5a) (CI-B14.5a) (NADH-ubiquinone oxidoreductase subunit B14.5a)	Ndufa7
0.460793	0.48486	P63168	DYL1_MOUSE	Dynein light chain 1, cytoplasmic (8 kDa dynein light chain) (DLC8) (Dynein light chain LC8-type 1) (Protein inhibitor of neuronal nitric oxide synthase) (PIN) (mPIN)	Dynll1 Dlc1 Dncl1 Dnclc1
0.460837	0.462007	P63166	SUMO1_MOUSE	Small ubiquitin-related modifier 1 (SUMO-1) (SMT3 homolog 3) (Ubiquitin-homology domain protein PIC1) (Ubiquitin-like protein SMT3C) (Smt3C)	Sumo1 Smt3c Smt3h3 Ubl1
0.460919	0.444128	Q8R1B4	EIF3C_MOUSE	Eukaryotic translation initiation factor 3 subunit C (eIF3c) (Eukaryotic translation initiation factor 3 subunit 8) (eIF3 p110)	Eif3c Eif3s8
0.460985	0.475648	Q99LL5	PWP1_MOUSE	Periodic tryptophan protein 1 homolog	Pwp1
0.461002	0.367457	Q62167	DDX3X_MOUSE	ATP-dependent RNA helicase DDX3X (EC 3.6.4.13) (D1Pas1-related sequence 2) (DEAD box RNA helicase DEAD3) (mDEAD3) (DEAD box protein 3, X-chromosomal) (Embryonic RNA helicase)	Ddx3x D1Pas1-rs2 Ddx3 Dead3 Erh
0.461123	0.415358	Q9QYH6	MAGD1_MOUSE	Melanoma-associated antigen D1 (Dlxin-1) (MAGE-D1 antigen) (Neurotrophin receptor-interacting MAGE homolog)	Maged1 Nrage
0.46115	0.493177	Q8C8M1	SHCAF_MOUSE	SIN3-HDAC complex-associated factor (Protein FAM60A) (Tera protein)	Sinhcaf Fam60a Tera
0.461154	0.45222	E9Q5C9	NOLC1_MOUSE	Nucleolar and coiled-body phosphoprotein 1 (140 kDa nucleolar phosphoprotein) (Nopp140)	Nolc1 Kiaa0035
0.461196	0.378992	Q99JY9	ARP3_MOUSE	Actin-related protein 3 (Actin-like protein 3)	Actr3 Arp3
0.461288	0.476103	Q9D662	SC23B_MOUSE	Protein transport protein Sec23B (SEC23-related protein B)	Sec23b
0.46141	0.493778	P61205	ARF3_MOUSE	ADP-ribosylation factor 3	Arf3
0.46166	0.469722	E9Q5G3	KIF23_MOUSE	Kinesin-like protein KIF23	Kif23
0.461729	0.466392	Q6ZWZ2	UB2R2_MOUSE	Ubiquitin-conjugating enzyme E2 R2 (EC 2.3.2.23) (E2 ubiquitin-conjugating enzyme R2) (Ubiquitin carrier protein R2) (Ubiquitin-conjugating enzyme E2-CDC34B) (Ubiquitin-protein ligase R2)	Ube2r2 Cdc34b Ubc3b
0.461757	0.459224	O70433	FHL2_MOUSE	Four and a half LIM domains protein 2 (FHL-2) (Skeletal muscle LIM-protein 3) (SLIM-3)	Fhl2
0.461809	0.465609	P49718	MCM5_MOUSE	DNA replication licensing factor MCM5 (EC 3.6.4.12) (CDC46 homolog) (P1-CDC46)	Mcm5 Cdc46 Mcmd5
0.46182	0.46098	Q91VC3	IF4A3_MOUSE	Eukaryotic initiation factor 4A-III (eIF-4A-III) (eIF4A-III) (EC 3.6.4.13) (ATP-dependent RNA helicase DDX48) (ATP-dependent RNA helicase eIF4A-3) (DEAD box protein 48) (Eukaryotic translation initiation factor 4A isoform 3) [Cleaved into: Eukaryotic initiation factor 4A-III, N-terminally processed]	Eif4a3 Ddx48
0.461882	0.424848	Q9JLJ0	LITAF_MOUSE	Lipopolysaccharide-induced tumor necrosis factor-alpha factor homolog (LPS-induced TNF-alpha factor homolog) (Estrogen-enhanced transcript protein) (mEET) (LITAF-like protein) (NEDD4 WW domain-binding protein 3)	Litaf N4wbp3 Tbx1
0.461902	0.472453	Q8R034	APC13_MOUSE	Anaphase-promoting complex subunit 13 (APC13) (Cyclosome subunit 13)	Anapc13
0.461912	0.411601	Q99JB2	STML2_MOUSE	Stomatin-like protein 2, mitochondrial (SLP-2) (mslp2)	Stoml2 Slp2
0.461928	0.446214	Q62189	SNRPA_MOUSE	U1 small nuclear ribonucleoprotein A (U1 snRNP A) (U1-A) (U1A)	Snrpa Rnu1a-1
0.462017	0.486161	Q8VCY6	UTP6_MOUSE	U3 small nucleolar RNA-associated protein 6 homolog (Multiple hat domains protein)	Utp6 Mhat
0.462132	0.420493	Q9CWM4	PFD1_MOUSE	Prefoldin subunit 1	Pfdn1
0.462243	0.491928	Q8R2Y8	PTH2_MOUSE	Peptidyl-tRNA hydrolase 2, mitochondrial (PTH 2) (EC 3.1.1.29)	Ptrh2 Pth2
0.46225	0.447023	P51174	ACADL_MOUSE	Long-chain specific acyl-CoA dehydrogenase, mitochondrial (LCAD) (EC 1.3.8.8)	Acadl
0.462265	0.487942	Q9Z1W5	SERP1_MOUSE	Stress-associated endoplasmic reticulum protein 1 (Ribosome-attached membrane protein 4)	Serp1 D3Ucla1 Ramp4
0.462302	0.419689	Q8C4J7	TBL3_MOUSE	Transducin beta-like protein 3	Tbl3
0.462404	0.37856	Q9JLQ0	CD2AP_MOUSE	CD2-associated protein (Mesenchyme-to-epithelium transition protein with SH3 domains 1) (METS-1)	Cd2ap Mets1
0.462473	0.428169	Q924C1	XPO5_MOUSE	Exportin-5 (Exp5) (Ran-binding protein 21)	Xpo5 Kiaa1291 Ranbp21
0.462484	0.459875	Q6DID7	WLS_MOUSE	Protein wntless homolog (Integral membrane protein GPR177) (Protein evenness interrupted homolog) (EVI)	Wls Gpr177
0.462515	0.433094	P99029	PRDX5_MOUSE	Peroxiredoxin-5, mitochondrial (EC 1.11.1.15) (Antioxidant enzyme B166) (AOEB166) (Liver tissue 2D-page spot 2D-0014IV) (PLP) (Peroxiredoxin V) (Prx-V) (Peroxisomal antioxidant enzyme) (Thioredoxin peroxidase PMP20)	Prdx5 Prdx6
0.46253	0.446199	Q8CDJ8	STON1_MOUSE	Stonin-1 (Stoned B-like factor)	Ston1 Salf Sblf Stn1
0.462537	0.454606	P62242	RS8_MOUSE	40S ribosomal protein S8	Rps8
0.462638	0.481614	Q91VJ2	CAVN3_MOUSE	Caveolae-associated protein 3 (Cavin-3) (Protein kinase C delta-binding protein) (Serum deprivation response factor-related gene product that binds to C-kinase)	Cavin3 Prkcdbp Srbc
0.462686	0.464079	Q5F2E7	NUFP2_MOUSE	Nuclear fragile X mental retardation-interacting protein 2 (82 kDa FMRP-interacting protein) (82-FIP) (FMRP-interacting protein 2)	Nufip2 Kiaa1321
0.462692	0.427621	Q4VC33	MAEA_MOUSE	E3 ubiquitin-protein transferase MAEA (EC 2.3.2.27) (Erythroblast macrophage protein) (Macrophage erythroblast attacher)	Maea Emp
0.462738	0.483366	Q3V3R1	C1TM_MOUSE	Monofunctional C1-tetrahydrofolate synthase, mitochondrial (EC 6.3.4.3) (Formyltetrahydrofolate synthetase)	Mthfd1l Fthfsdc1
0.462851	0.454491	Q7TNE3	SPAG7_MOUSE	Sperm-associated antigen 7	Spag7
0.463918	0.435491	Q8K2V6	IPO11_MOUSE	Importin-11 (Imp11) (Ran-binding protein 11) (RanBP11)	Ipo11 Ranbp11
0.463972	0.420398	Q9D1C9	RRP7A_MOUSE	Ribosomal RNA-processing protein 7 homolog A (Gastric cancer antigen Zg14 homolog)	Rrp7a
0.463979	0.372259	Q9D1P0	RM13_MOUSE	39S ribosomal protein L13, mitochondrial (L13mt) (MRP-L13)	Mrpl13
0.463991	0.451177	Q9CY64	BIEA_MOUSE	Biliverdin reductase A (BVR A) (EC 1.3.1.24) (Biliverdin-IX alpha-reductase)	Blvra
0.464062	0.426901	Q99M28	RNPS1_MOUSE	RNA-binding protein with serine-rich domain 1	Rnps1
0.464161	0.385473	Q9CQI3	GMFB_MOUSE	Glia maturation factor beta (GMF-beta)	Gmfb
0.464185	0.481752	Q3UYV9	NCBP1_MOUSE	Nuclear cap-binding protein subunit 1 (80 kDa nuclear cap-binding protein) (CBP80) (NCBP 80 kDa subunit)	Ncbp1 Cbp80
0.464231	0.44394	Q9D0F1	NDC80_MOUSE	Kinetochore protein NDC80 homolog (Kinetochore protein Hec1) (Kinetochore-associated protein 2)	Ndc80 Hec1 Kntc2
0.464246	0.498845	P20108	PRDX3_MOUSE	Thioredoxin-dependent peroxide reductase, mitochondrial (EC 1.11.1.15) (Antioxidant protein 1) (AOP-1) (PRX III) (Perioredoxin-3) (Protein MER5)	Prdx3 Aop1 Mer5
0.464264	0.498126	O35942	NEK2_MOUSE	Serine/threonine-protein kinase Nek2 (EC 2.7.11.1) (Never in mitosis A-related kinase 2) (NimA-related protein kinase 2)	Nek2
0.464356	0.38909	Q9CQ90	CI085_MOUSE	Uncharacterized protein C9orf85 homolog
0.464407	0.438877	Q9D8X5	CNOT8_MOUSE	CCR4-NOT transcription complex subunit 8 (EC 3.1.13.4) (CCR4-associated factor 8)	Cnot8
0.464493	0.464	Q8R0X7	SGPL1_MOUSE	Sphingosine-1-phosphate lyase 1 (S1PL) (SP-lyase 1) (SPL 1) (mSPL) (EC 4.1.2.27) (Sphingosine-1-phosphate aldolase)	Sgpl1 Spl
0.464499	0.458507	P14824	ANXA6_MOUSE	Annexin A6 (67 kDa calelectrin) (Annexin VI) (Annexin-6) (Calphobindin-II) (CPB-II) (Chromobindin-20) (Lipocortin VI) (Protein III) (p68) (p70)	Anxa6 Anx6
0.46457	0.456598	P14152	MDHC_MOUSE	Malate dehydrogenase, cytoplasmic (EC 1.1.1.37) (Cytosolic malate dehydrogenase)	Mdh1 Mor2
0.4646	0.391659	Q9JKV1	ADRM1_MOUSE	Proteasomal ubiquitin receptor ADRM1 (110 kDa cell membrane glycoprotein) (Gp110) (Adhesion-regulating molecule 1) (ARM-1) (Rpn13 homolog)	Adrm1 Gp110
0.464606	0.466477	Q9D0R8	LSM12_MOUSE	Protein LSM12 homolog	Lsm12
0.464635	0.423464	P32233	DRG1_MOUSE	Developmentally-regulated GTP-binding protein 1 (DRG-1) (Neural precursor cell expressed developmentally down-regulated protein 3) (NEDD-3) (Translation factor GTPase DRG1) (TRAFAC GTPase DRG1) (EC 3.6.5.-)	Drg1 Drg Nedd-3 Nedd3
0.464642	0.415115	Q9QWF0	CAF1A_MOUSE	Chromatin assembly factor 1 subunit A (CAF-1 subunit A) (Chromatin assembly factor I p150 subunit) (CAF-I 150 kDa subunit) (CAF-I p150)	Chaf1a Caip150
0.464797	0.477882	Q8BMA6	SRP68_MOUSE	Signal recognition particle subunit SRP68 (SRP68) (Signal recognition particle 68 kDa protein)	Srp68
0.464853	0.452589	Q6NZB0	DNJC8_MOUSE	DnaJ homolog subfamily C member 8	Dnajc8
0.464907	0.468707	O08749	DLDH_MOUSE	Dihydrolipoyl dehydrogenase, mitochondrial (EC 1.8.1.4) (Dihydrolipoamide dehydrogenase)	Dld
0.464966	0.460407	P54822	PUR8_MOUSE	Adenylosuccinate lyase (ASL) (EC 4.3.2.2) (Adenylosuccinase) (ASase)	Adsl Adl
0.465055	0.494802	P70333	HNRH2_MOUSE	Heterogeneous nuclear ribonucleoprotein H2 (hnRNP H2) (Heterogeneous nuclear ribonucleoprotein H') (hnRNP H') [Cleaved into: Heterogeneous nuclear ribonucleoprotein H2, N-terminally processed]	Hnrnph2 Hnrph2
0.465104	0.480769	Q9CWX9	DDX47_MOUSE	Probable ATP-dependent RNA helicase DDX47 (EC 3.6.4.13) (DEAD box protein 47)	Ddx47
0.465117	0.481456	P59235	NUP43_MOUSE	Nucleoporin Nup43 (Nup107-160 subcomplex subunit Nup43)	Nup43
0.46522	0.43222	C0HKE1	H2A1B_MOUSE	Histone H2A type 1-B	H2ac4 Hist1h2ab
0.465234	0.406596	P70168	IMB1_MOUSE	Importin subunit beta-1 (Karyopherin subunit beta-1) (Nuclear factor p97) (Pore targeting complex 97 kDa subunit) (PTAC97) (SCG)	Kpnb1 Impnb
0.465269	0.459171	Q61753	SERA_MOUSE	D-3-phosphoglycerate dehydrogenase (3-PGDH) (EC 1.1.1.95) (A10)	Phgdh
0.46531	0.409322	P61202	CSN2_MOUSE	COP9 signalosome complex subunit 2 (SGN2) (Signalosome subunit 2) (Alien homolog) (JAB1-containing signalosome subunit 2) (Thyroid receptor-interacting protein 15) (TR-interacting protein 15) (TRIP-15)	Cops2 Csn2 Trip15
0.465312	0.430711	P53810	PIPNA_MOUSE	Phosphatidylinositol transfer protein alpha isoform (PI-TP-alpha) (PtdIns transfer protein alpha) (PtdInsTP alpha)	Pitpna Pitpn
0.46537	0.464853	P51150	RAB7A_MOUSE	Ras-related protein Rab-7a	Rab7a Rab7
0.465378	0.435266	Q9Z224	MOC2A_MOUSE	Molybdopterin synthase sulfur carrier subunit (Molybdenum cofactor synthesis protein 2 small subunit) (Molybdenum cofactor synthesis protein 2A) (MOCS2A) (Sulfur carrier protein MOCS2A)	Mocs2
0.465386	0.462294	O88708	ORC4_MOUSE	Origin recognition complex subunit 4	Orc4 Orc4l
0.465407	0.516022	Q8BP67	RL24_MOUSE	60S ribosomal protein L24	Rpl24
0.465439	0.445761	Q9CRA5	GOLP3_MOUSE	Golgi phosphoprotein 3 (Coat protein GPP34)	Golph3 Gpp34
0.465515	0.422035	Q8R0K9	E2F4_MOUSE	Transcription factor E2F4 (E2F-4)	E2f4
0.465524	0.49735	Q91YU8	SSF1_MOUSE	Suppressor of SWI4 1 homolog (Ssf-1) (Peter Pan homolog)	Ppan Ssf1
0.465539	0.46323	Q9CQV8	1433B_MOUSE	14-3-3 protein beta/alpha (Protein kinase C inhibitor protein 1) (KCIP-1) [Cleaved into: 14-3-3 protein beta/alpha, N-terminally processed]	Ywhab
0.465608	0.45681	P58252	EF2_MOUSE	Elongation factor 2 (EF-2)	Eef2
0.465687	0.421131	O70479	BACD2_MOUSE	BTB/POZ domain-containing adapter for CUL3-mediated RhoA degradation protein 2 (BTB/POZ domain-containing protein TNFAIP1) (Tumor necrosis factor, alpha-induced protein 1, endothelial)	Tnfaip1 Edp1
0.465711	0.440834	Q922Y1	UBXN1_MOUSE	UBX domain-containing protein 1 (Protein 2B28) (SAPK substrate protein 1) (UBA/UBX 33.3 kDa protein) (mY33K)	Ubxn1 D19Ertd721e Saks1
0.465742	0.418633	Q9DCN2	NB5R3_MOUSE	NADH-cytochrome b5 reductase 3 (B5R) (Cytochrome b5 reductase) (EC 1.6.2.2) (Diaphorase-1) [Cleaved into: NADH-cytochrome b5 reductase 3 membrane-bound form; NADH-cytochrome b5 reductase 3 soluble form]	Cyb5r3 Dia1
0.465791	0.407889	Q8VBW6	ULA1_MOUSE	NEDD8-activating enzyme E1 regulatory subunit (Amyloid beta precursor protein-binding protein 1, 59 kDa) (APP-BP1) (Amyloid protein-binding protein 1)	Nae1 Appbp1
0.465815	0.416521	Q8BIX3	AL14E_MOUSE	ARL14 effector protein (ARF7 effector protein)	Arl14ep Arf7ep
0.465833	0.465221	P70372	ELAV1_MOUSE	ELAV-like protein 1 (Elav-like generic protein) (Hu-antigen R) (HuR) (MelG)	Elavl1 Elra Hua
0.465843	0.417241	Q99LE6	ABCF2_MOUSE	ATP-binding cassette sub-family F member 2	Abcf2
0.465938	0.443249	Q8R3C0	MCMBP_MOUSE	Mini-chromosome maintenance complex-binding protein (MCM-BP) (MCM-binding protein)	Mcmbp
0.465957	0.468274	P23475	XRCC6_MOUSE	X-ray repair cross-complementing protein 6 (EC 3.6.4.-) (EC 4.2.99.-) (5'-deoxyribose-5-phosphate lyase Ku70) (5'-dRP/AP lyase Ku70) (ATP-dependent DNA helicase 2 subunit 1) (ATP-dependent DNA helicase II 70 kDa subunit) (CTC box-binding factor 75 kDa subunit) (CTC75) (CTCBF) (DNA repair protein XRCC6) (Ku autoantigen protein p70 homolog) (Ku70)	Xrcc6 G22p1 Ku70
0.465961	0.441699	Q99PM9	UCK2_MOUSE	Uridine-cytidine kinase 2 (UCK 2) (EC 2.7.1.48) (Cytidine monophosphokinase 2) (Uridine monophosphokinase 2)	Uck2 Umpk
0.466165	0.454164	P97493	THIOM_MOUSE	Thioredoxin, mitochondrial (MTRX) (Mt-Trx) (Thioredoxin-2)	Txn2
0.466173	0.471054	Q6ZWV3	RL10_MOUSE	60S ribosomal protein L10 (Protein QM homolog) (Ribosomal protein L10)	Rpl10 Qm
0.466214	0.455581	Q91YR1	TWF1_MOUSE	Twinfilin-1 (Protein A6)	Twf1 Ptk9
0.466303	0.470944	P63271	SPT4A_MOUSE	Transcription elongation factor SPT4-A (DRB sensitivity-inducing factor small subunit 1) (DSIF small subunit 1) (Transcription elongation factor SPT4 1)	Supt4h1a Spt4h Supt4a Supt4h
0.466307	0.445311	P61982	1433G_MOUSE	14-3-3 protein gamma [Cleaved into: 14-3-3 protein gamma, N-terminally processed]	Ywhag
0.466328	0.492953	Q91X20	ASH2L_MOUSE	Set1/Ash2 histone methyltransferase complex subunit ASH2 (ASH2-like protein)	Ash2l
0.466331	0.445152	Q3UIK4	MET14_MOUSE	N6-adenosine-methyltransferase non-catalytic subunit (Methyltransferase-like protein 14)	Mettl14 Kiaa1627
0.466346	0.473349	Q8VHR5	P66B_MOUSE	Transcriptional repressor p66-beta (GATA zinc finger domain-containing protein 2B) (p66/p68)	Gatad2b
0.466359	0.450921	Q8BGH7	C42S2_MOUSE	CDC42 small effector protein 2	Cdc42se2
0.466365	0.475771	Q61545	EWS_MOUSE	RNA-binding protein EWS	Ewsr1 Ews Ewsh
0.466404	0.461588	P0DP28	CALM3_MOUSE	Calmodulin-3	Calm3 Cam3 Camc
0.466407	0.47645	Q9DAP7	ASF1B_MOUSE	Histone chaperone ASF1B (Anti-silencing function protein 1 homolog B) (mCIA-II)	Asf1b
0.466409	0.408465	Q9CRD0	OCAD1_MOUSE	OCIA domain-containing protein 1	Ociad1 Asrij
0.466417	0.484356	Q60960	IMA5_MOUSE	Importin subunit alpha-5 (Importin alpha-S1) (Karyopherin subunit alpha-1) (Nucleoprotein interactor 1) (NPI-1) (RAG cohort protein 2) (SRP1-beta)	Kpna1 Rch2
0.466576	0.472712	P46471	PRS7_MOUSE	26S proteasome regulatory subunit 7 (26S proteasome AAA-ATPase subunit RPT1) (Proteasome 26S subunit ATPase 2) (Protein MSS1)	Psmc2 Mss1
0.466598	0.447487	Q8BH93	MISSL_MOUSE	MAPK-interacting and spindle-stabilizing protein-like (Mitogen-activated protein kinase 1-interacting protein 1-like)	Mapk1ip1l
0.466609	0.424829	P62281	RS11_MOUSE	40S ribosomal protein S11	Rps11
0.466656	0.45695	P21126	UBL4A_MOUSE	Ubiquitin-like protein 4A (Ubiquitin-like protein GDX)	Ubl4a Gdx Ubl4
0.466742	0.472219	Q9WV92	E41L3_MOUSE	Band 4.1-like protein 3 (4.1B) (Differentially expressed in adenocarcinoma of the lung protein 1) (DAL-1) (DAL1P) (mDAL-1) [Cleaved into: Band 4.1-like protein 3, N-terminally processed]	Epb41l3 Dal1 Epb4.1l3 Kiaa0987
0.466744	0.452143	P62814	VATB2_MOUSE	V-type proton ATPase subunit B, brain isoform (V-ATPase subunit B 2) (Endomembrane proton pump 58 kDa subunit) (Vacuolar proton pump subunit B 2)	Atp6v1b2 Atp6b2 Vat2
0.466746	0.392626	P57784	RU2A_MOUSE	U2 small nuclear ribonucleoprotein A' (U2 snRNP A')	Snrpa1
0.466755	0.486277	Q9DBR0	AKAP8_MOUSE	A-kinase anchor protein 8 (AKAP-8) (A-kinase anchor protein 95 kDa) (AKAP 95)	Akap8 Akap95
0.46681	0.464998	Q9DCI9	RM32_MOUSE	39S ribosomal protein L32, mitochondrial (L32mt) (MRP-L32) (Heart-expressed gene 1 protein)	Mrpl32 Heg1
0.466813	0.485929	Q61081	CDC37_MOUSE	Hsp90 co-chaperone Cdc37 (Hsp90 chaperone protein kinase-targeting subunit) (p50Cdc37) [Cleaved into: Hsp90 co-chaperone Cdc37, N-terminally processed]	Cdc37
0.466882	0.451033	Q9CY66	GAR1_MOUSE	H/ACA ribonucleoprotein complex subunit 1 (Nucleolar protein family A member 1) (snoRNP protein GAR1)	Gar1 Nola1
0.466886	0.520591	P61226	RAP2B_MOUSE	Ras-related protein Rap-2b	Rap2b
0.467002	0.397565	P62821	RAB1A_MOUSE	Ras-related protein Rab-1A (YPT1-related protein)	Rab1A Rab1
0.467158	0.428732	P19324	SERPH_MOUSE	Serpin H1 (47 kDa heat shock protein) (Collagen-binding protein) (Colligin) (Serine protease inhibitor J6)	Serpinh1 Cbp1 Hsp47
0.467161	0.462893	P70290	EM55_MOUSE	55 kDa erythrocyte membrane protein (p55) (Membrane protein, palmitoylated 1)	Mpp1
0.467186	0.459929	Q9DBC7	KAP0_MOUSE	cAMP-dependent protein kinase type I-alpha regulatory subunit [Cleaved into: cAMP-dependent protein kinase type I-alpha regulatory subunit, N-terminally processed]	Prkar1a
0.467195	0.452984	Q91WE4	CR032_MOUSE	UPF0729 protein C18orf32 homolog
0.467275	0.378281	Q99LX0	PARK7_MOUSE	Parkinson disease protein 7 homolog (Maillard deglycase) (Parkinsonism-associated deglycase) (Protein DJ-1) (DJ-1) (Protein/nucleic acid deglycase DJ-1) (EC 3.1.2.-) (EC 3.5.1.-) (EC 3.5.1.124)	Park7
0.467307	0.498718	Q9DB77	QCR2_MOUSE	Cytochrome b-c1 complex subunit 2, mitochondrial (Complex III subunit 2) (Core protein II) (Ubiquinol-cytochrome-c reductase complex core protein 2)	Uqcrc2
0.467361	0.440872	P63280	UBC9_MOUSE	SUMO-conjugating enzyme UBC9 (EC 2.3.2.-) (RING-type E3 SUMO transferase UBC9) (SUMO-protein ligase) (Ubiquitin carrier protein 9) (mUBC9) (Ubiquitin carrier protein I) (Ubiquitin-conjugating enzyme E2 I) (Ubiquitin-protein ligase I)	Ube2i Ubc9 Ubce2i Ubce9
0.467382	0.457833	Q91WS0	CISD1_MOUSE	CDGSH iron-sulfur domain-containing protein 1 (MitoNEET)	Cisd1 D10Ertd214e Zcd1
0.467412	0.465882	Q8K4Z5	SF3A1_MOUSE	Splicing factor 3A subunit 1 (SF3a120)	Sf3a1
0.467434	0.474628	Q7TSG3	FBX5_MOUSE	F-box only protein 5 (Early mitotic inhibitor 1)	Fbxo5 Emi1
0.467646	0.466062	Q3THS6	METK2_MOUSE	S-adenosylmethionine synthase isoform type-2 (AdoMet synthase 2) (EC 2.5.1.6) (Methionine adenosyltransferase 2) (MAT 2)	Mat2a
0.46766	0.449809	Q921Y2	IMP3_MOUSE	U3 small nucleolar ribonucleoprotein protein IMP3 (U3 snoRNP protein IMP3)	Imp3
0.467673	0.43139	P26231	CTNA1_MOUSE	Catenin alpha-1 (102 kDa cadherin-associated protein) (Alpha E-catenin) (CAP102)	Ctnna1 Catna1
0.46768	0.458506	Q9JJ66	CDC20_MOUSE	Cell division cycle protein 20 homolog (mmCdc20) (p55CDC)	Cdc20
0.467722	0.444372	Q9CVI2	F133B_MOUSE	Protein FAM133B	Fam133b
0.467745	0.471764	O70306	TBX15_MOUSE	T-box transcription factor TBX15 (T-box protein 15) (MmTBx8) (T-box transcription factor TBX14) (T-box protein 14)	Tbx15 Tbx14 Tbx8
0.467799	0.43473	Q922R8	PDIA6_MOUSE	Protein disulfide-isomerase A6 (EC 5.3.4.1) (Thioredoxin domain-containing protein 7)	Pdia6 Txndc7
0.467835	0.488607	P84091	AP2M1_MOUSE	AP-2 complex subunit mu (AP-2 mu chain) (Adaptor protein complex AP-2 subunit mu) (Adaptor-related protein complex 2 subunit mu) (Clathrin assembly protein complex 2 mu medium chain) (Clathrin coat assembly protein AP50) (Clathrin coat-associated protein AP50) (Mu2-adaptin) (Plasma membrane adaptor AP-2 50 kDa protein)	Ap2m1 Clapm1
0.467934	0.387005	Q8BJU0	SGTA_MOUSE	Small glutamine-rich tetratricopeptide repeat-containing protein alpha (Alpha-SGT)	Sgta Sgt
0.467964	0.43492	P63037	DNJA1_MOUSE	DnaJ homolog subfamily A member 1 (DnaJ protein homolog 2) (Heat shock 40 kDa protein 4) (Heat shock protein J2) (HSJ-2)	Dnaja1 Dnaj2 Hsj2 Hspf4
0.468002	0.462605	Q9R0Q4	MO4L2_MOUSE	Mortality factor 4-like protein 2 (MORF-related gene X protein) (Sid 393) (Transcription factor-like protein MRGX)	Morf4l2 Kiaa0026 Sid393
0.468049	0.473087	Q922V4	PLRG1_MOUSE	Pleiotropic regulator 1	Plrg1
0.468049	0.438207	Q99KH8	STK24_MOUSE	Serine/threonine-protein kinase 24 (EC 2.7.11.1) (Mammalian STE20-like protein kinase 3) (MST-3) (STE20-like kinase MST3) [Cleaved into: Serine/threonine-protein kinase 24 35 kDa subunit (Mammalian STE20-like protein kinase 3 N-terminal) (MST3/N); Serine/threonine-protein kinase 24 12 kDa subunit (Mammalian STE20-like protein kinase 3 C-terminal) (MST3/C)]	Stk24 Mst3 Stk3
0.468166	0.413899	Q9D3P8	PLRKT_MOUSE	Plasminogen receptor (KT) (Plg-R(KT))	Plgrkt
0.468248	0.469677	Q64008	RAB34_MOUSE	Ras-related protein Rab-34 (Ras-related homolog) (Ras-related protein Rab-39) (Ras-related protein Rah)	Rab34 Rab39 Rah Rah1
0.468312	0.415282	Q9QUR6	PPCE_MOUSE	Prolyl endopeptidase (PE) (EC 3.4.21.26) (Post-proline cleaving enzyme)	Prep Pep
0.468326	0.446263	Q9CWU9	NUP37_MOUSE	Nucleoporin Nup37 (Nup107-160 subcomplex subunit Nup37)	Nup37
0.46839	0.451605	Q9JIK5	DDX21_MOUSE	Nucleolar RNA helicase 2 (EC 3.6.4.13) (DEAD box protein 21) (Gu-alpha) (Nucleolar RNA helicase Gu) (Nucleolar RNA helicase II) (RH II/Gu)	Ddx21
0.468418	0.453498	Q8R0A0	T2FB_MOUSE	General transcription factor IIF subunit 2 (EC 3.6.4.12) (ATP-dependent helicase GTF2F2) (Transcription initiation factor IIF subunit beta) (TFIIF-beta)	Gtf2f2
0.468467	0.426943	Q9D0R2	SYTC_MOUSE	Threonine--tRNA ligase 1, cytoplasmic (EC 6.1.1.3) (Threonine--tRNA ligase, cytoplasmic) (Threonyl-tRNA synthetase) (ThrRS) (Threonyl-tRNA synthetase 1)	Tars1 Tars
0.468508	0.425082	Q9QZS2	RNF4_MOUSE	E3 ubiquitin-protein ligase RNF4 (EC 2.3.2.27) (RING finger protein 4) (RING-type E3 ubiquitin transferase RNF4)	Rnf4
0.468635	0.447926	Q8BG81	PDIP3_MOUSE	Polymerase delta-interacting protein 3 (S6K1 Aly/REF-like target) (SKAR)	Poldip3
0.468649	0.457523	Q9JKC8	AP3M1_MOUSE	AP-3 complex subunit mu-1 (AP-3 adaptor complex mu3A subunit) (Adaptor-related protein complex 3 subunit mu-1) (Mu-adaptin 3A) (Mu3A-adaptin)	Ap3m1
0.468658	0.436737	P21550	ENOB_MOUSE	Beta-enolase (EC 4.2.1.11) (2-phospho-D-glycerate hydro-lyase) (Enolase 3) (Muscle-specific enolase) (MSE) (Skeletal muscle enolase)	Eno3 Eno-3
0.468708	0.435084	P97371	PSME1_MOUSE	Proteasome activator complex subunit 1 (11S regulator complex subunit alpha) (REG-alpha) (Activator of multicatalytic protease subunit 1) (Proteasome activator 28 subunit alpha) (PA28a) (PA28alpha)	Psme1
0.468713	0.454437	Q9Z2M7	PMM2_MOUSE	Phosphomannomutase 2 (PMM 2) (EC 5.4.2.8)	Pmm2
0.468729	0.381728	Q8BK67	RCC2_MOUSE	Protein RCC2	Rcc2 Kiaa1470
0.468849	0.36728	P62889	RL30_MOUSE	60S ribosomal protein L30	Rpl30
0.468943	0.395466	O09131	GSTO1_MOUSE	Glutathione S-transferase omega-1 (GSTO-1) (EC 2.5.1.18) (Glutathione S-transferase omega 1-1) (GSTO 1-1) (Glutathione-dependent dehydroascorbate reductase) (EC 1.8.5.1) (Monomethylarsonic acid reductase) (MMA(V) reductase) (EC 1.20.4.2) (S-(Phenacyl)glutathione reductase) (SPG-R) (p28)	Gsto1 Gstx Gtsttl
0.46896	0.426844	P30681	HMGB2_MOUSE	High mobility group protein B2 (High mobility group protein 2) (HMG-2)	Hmgb2 Hmg2
0.468999	0.474682	P52432	RPAC1_MOUSE	DNA-directed RNA polymerases I and III subunit RPAC1 (DNA-directed RNA polymerase I subunit C) (RNA polymerases I and III subunit AC1) (AC40) (DNA-directed RNA polymerases I and III 40 kDa polypeptide) (RPA40) (RPC40)	Polr1c Rpo1-1
0.469015	0.420959	Q9D6Z1	NOP56_MOUSE	Nucleolar protein 56 (Nucleolar protein 5A)	Nop56 Nol5a
0.469036	0.502229	P46737	BRCC3_MOUSE	Lys-63-specific deubiquitinase BRCC36 (EC 3.4.19.-) (BRCA1-A complex subunit BRCC36) (BRCA1/BRCA2-containing complex subunit 3) (BRCA1/BRCA2-containing complex subunit 36) (BRISC complex subunit BRCC36)	Brcc3 Brcc36 C6.1a
0.469043	0.471083	P11440	CDK1_MOUSE	Cyclin-dependent kinase 1 (CDK1) (EC 2.7.11.22) (EC 2.7.11.23) (Cell division control protein 2 homolog) (Cell division protein kinase 1) (p34 protein kinase)	Cdk1 Cdc2 Cdc2a Cdkn1
0.469206	0.454113	P46460	NSF_MOUSE	Vesicle-fusing ATPase (EC 3.6.4.6) (N-ethylmaleimide-sensitive fusion protein) (NEM-sensitive fusion protein) (Suppressor of K(+) transport growth defect 2) (Protein SKD2) (Vesicular-fusion protein NSF)	Nsf Skd2
0.469212	0.441572	Q8VDM4	PSMD2_MOUSE	26S proteasome non-ATPase regulatory subunit 2 (26S proteasome regulatory subunit RPN1) (26S proteasome regulatory subunit S2) (26S proteasome subunit p97)	Psmd2
0.469229	0.449234	Q9D051	ODPB_MOUSE	Pyruvate dehydrogenase E1 component subunit beta, mitochondrial (PDHE1-B) (EC 1.2.4.1)	Pdhb
0.469276	0.46692	P51943	CCNA2_MOUSE	Cyclin-A2 (Cyclin-A)	Ccna2 Ccna Cyca Cyca2
0.469392	0.448922	O09061	PSB1_MOUSE	Proteasome subunit beta type-1 (EC 3.4.25.1) (Macropain subunit C5) (Multicatalytic endopeptidase complex subunit C5) (Proteasome component C5) (Proteasome gamma chain)	Psmb1
0.469402	0.446107	Q9QXB9	DRG2_MOUSE	Developmentally-regulated GTP-binding protein 2 (DRG-2) (Translation factor GTPase DRG2) (TRAFAC GTPase DRG2) (EC 3.6.5.-)	Drg2
0.469446	0.466169	O54724	CAVN1_MOUSE	Caveolae-associated protein 1 (Cav-p60) (Cavin-1) (Polymerase I and transcript release factor)	Cavin1 Ptrf
0.469464	0.429783	P34022	RANG_MOUSE	Ran-specific GTPase-activating protein (HpaII tiny fragments locus 9a protein) (Ran-binding protein 1) (RANBP1)	Ranbp1 Htf9-a Htf9a
0.469563	0.431037	P52483	UB2E3_MOUSE	Ubiquitin-conjugating enzyme E2 E3 (EC 2.3.2.23) (E2 ubiquitin-conjugating enzyme E3) (UbcM2) (Ubiquitin carrier protein E3) (Ubiquitin-conjugating enzyme E2-23 kDa) (Ubiquitin-protein ligase E3)	Ube2e3 Ubce4 Ubcm2
0.469566	0.472906	P62743	AP2S1_MOUSE	AP-2 complex subunit sigma (Adaptor protein complex AP-2 subunit sigma) (Adaptor-related protein complex 2 subunit sigma) (Clathrin assembly protein 2 sigma small chain) (Clathrin coat assembly protein AP17) (Clathrin coat-associated protein AP17) (Plasma membrane adaptor AP-2 17 kDa protein) (Sigma-adaptin 3b) (Sigma2-adaptin)	Ap2s1 Ap17 Claps2
0.469578	0.450295	P42208	SEPT2_MOUSE	Septin-2 (Neural precursor cell expressed developmentally down-regulated protein 5) (NEDD-5)	Septin2 Nedd5 Sept2
0.469618	0.460911	O08997	ATOX1_MOUSE	Copper transport protein ATOX1 (Metal transport protein ATX1)	Atox1
0.469684	0.456664	P62858	RS28_MOUSE	40S ribosomal protein S28	Rps28
0.470021	0.503024	Q9DCC4	P5CR3_MOUSE	Pyrroline-5-carboxylate reductase 3 (P5C reductase 3) (P5CR 3) (EC 1.5.1.2) (Pyrroline-5-carboxylate reductase-like protein)	Pycr3 Pycrl
0.470034	0.466098	Q9CQN3	TOM6_MOUSE	Mitochondrial import receptor subunit TOM6 homolog (Overexpressed breast tumor protein homolog) (Translocase of outer membrane 6 kDa subunit homolog)	Tomm6 Obtp Tom6
0.47015	0.482853	P28352	APEX1_MOUSE	DNA-(apurinic or apyrimidinic site) lyase (EC 3.1.-.-) (EC 4.2.99.18) (APEX nuclease) (APEN) (Apurinic-apyrimidinic endonuclease 1) (AP endonuclease 1) (REF-1) (Redox factor-1) [Cleaved into: DNA-(apurinic or apyrimidinic site) lyase, mitochondrial]	Apex1 Ape Apex Ref1
0.470224	0.463417	Q9Z0V8	TI17A_MOUSE	Mitochondrial import inner membrane translocase subunit Tim17-A (Inner membrane preprotein translocase Tim17a)	Timm17a Tim17a
0.470258	0.464227	Q9R1T2	SAE1_MOUSE	SUMO-activating enzyme subunit 1 (Ubiquitin-like 1-activating enzyme E1A) [Cleaved into: SUMO-activating enzyme subunit 1, N-terminally processed]	Sae1 Aos1 Sua1 Ubl1a1 Uble1a
0.470271	0.493208	P14211	CALR_MOUSE	Calreticulin (CRP55) (Calregulin) (Endoplasmic reticulum resident protein 60) (ERp60) (HACBP)	Calr
0.470352	0.479045	Q60605	MYL6_MOUSE	Myosin light polypeptide 6 (17 kDa myosin light chain) (LC17) (Myosin light chain 3) (MLC-3) (Myosin light chain alkali 3) (Myosin light chain A3) (Smooth muscle and nonmuscle myosin light chain alkali 6)	Myl6 Myln
0.47047	0.471493	Q91YH5	ATLA3_MOUSE	Atlastin-3 (EC 3.6.5.-)	Atl3
0.470501	0.48697	P97452	BOP1_MOUSE	Ribosome biogenesis protein BOP1 (Block of proliferation 1 protein)	Bop1 Kiaa0124
0.470565	0.439337	P35585	AP1M1_MOUSE	AP-1 complex subunit mu-1 (AP-mu chain family member mu1A) (Adaptor protein complex AP-1 subunit mu-1) (Adaptor-related protein complex 1 subunit mu-1) (Clathrin assembly protein complex 1 mu-1 medium chain 1) (Clathrin coat assembly protein AP47) (Clathrin coat-associated protein AP47) (Golgi adaptor HA1/AP1 adaptin mu-1 subunit) (Mu-adaptin 1) (Mu1A-adaptin)	Ap1m1 Cltnm
0.47059	0.478589	P61588	RND3_MOUSE	Rho-related GTP-binding protein RhoE (Rho family GTPase 3) (Rnd3)	Rnd3 Arhe Rhoe
0.470618	0.464141	Q9CQ18	RNH2C_MOUSE	Ribonuclease H2 subunit C (RNase H2 subunit C) (Ribonuclease HI subunit C)	Rnaseh2c Ayp1
0.470631	0.412298	Q9D0I9	SYRC_MOUSE	Arginine--tRNA ligase, cytoplasmic (EC 6.1.1.19) (Arginyl-tRNA synthetase) (ArgRS)	Rars1 Rars
0.470765	0.472397	Q99P69	NUF2_MOUSE	Kinetochore protein Nuf2 (Cell division cycle-associated protein 1)	Nuf2 Cdca1 Nuf2r
0.47079	0.452996	Q08288	LYAR_MOUSE	Cell growth-regulating nucleolar protein (Ly1 antibody-reactive protein) (Protein expressed in male leptotene and zygotene spermatocytes 264) (MLZ-264)	Lyar
0.470835	0.470696	Q8K411	PREP_MOUSE	Presequence protease, mitochondrial (EC 3.4.24.-) (Pitrilysin metalloproteinase 1)	Pitrm1 Kiaa1104 Ntup1
0.470874	0.438228	P11983	TCPA_MOUSE	T-complex protein 1 subunit alpha (TCP-1-alpha) (CCT-alpha) (Tailless complex polypeptide 1A) (TCP-1-A) (Tailless complex polypeptide 1B) (TCP-1-B)	Tcp1 Cct1 Ccta
0.470894	0.458839	P09411	PGK1_MOUSE	Phosphoglycerate kinase 1 (EC 2.7.2.3)	Pgk1 Pgk-1
0.470944	0.486677	O54962	BAF_MOUSE	Barrier-to-autointegration factor (Breakpoint cluster region protein 1) (LAP2-binding protein 1) [Cleaved into: Barrier-to-autointegration factor, N-terminally processed]	Banf1 Baf Bcrp1 L2bp1
0.470992	0.430805	Q9JHI7	EXOS9_MOUSE	Exosome complex component RRP45 (Autoantigen PM/Scl 1) (Exosome component 9) (P75 polymyositis-scleroderma overlap syndrome-associated autoantigen) (Polymyositis/scleroderma autoantigen 1) (Polymyositis/scleroderma autoantigen 75 kDa) (PM/Scl-75)	Exosc9 Pmscl1
0.471042	0.444267	Q8R4W6	PCOC2_MOUSE	Procollagen C-endopeptidase enhancer 2 (Procollagen COOH-terminal proteinase enhancer 2) (PCPE-2) (Procollagen C-proteinase enhancer 2)	Pcolce2 Pcpe2
0.471127	0.434672	Q9EPU0	RENT1_MOUSE	Regulator of nonsense transcripts 1 (EC 3.6.4.-) (ATP-dependent helicase RENT1) (Nonsense mRNA reducing factor 1) (NORF1) (Up-frameshift suppressor 1 homolog) (mUpf1)	Upf1 Rent1
0.47122	0.419967	Q9CX34	SGT1_MOUSE	Protein SGT1 homolog (Suppressor of G2 allele of SKP1 homolog)	Sugt1
0.471364	0.489476	Q9D8P7	TF3C6_MOUSE	General transcription factor 3C polypeptide 6 (Transcription factor IIIC 35 kDa subunit) (TFIIIC 35 kDa subunit) (TFIIIC35) (Transcription factor IIIC subunit 6)	Gtf3c6
0.471392	0.500959	Q91VR5	DDX1_MOUSE	ATP-dependent RNA helicase DDX1 (EC 3.6.4.13) (DEAD box protein 1)	Ddx1
0.471397	0.478453	Q9CQV6	MLP3B_MOUSE	Microtubule-associated proteins 1A/1B light chain 3B (Autophagy-related protein LC3 B) (Autophagy-related ubiquitin-like modifier LC3 B) (MAP1 light chain 3-like protein 2) (MAP1A/MAP1B light chain 3 B) (MAP1A/MAP1B LC3 B) (Microtubule-associated protein 1 light chain 3 beta)	Map1lc3b Map1alc3 Map1lc3
0.47142	0.459624	Q9CZB0	C560_MOUSE	Succinate dehydrogenase cytochrome b560 subunit, mitochondrial (Integral membrane protein CII-3) (QPs-1) (QPs1)	Sdhc
0.471489	0.473397	Q9CW03	SMC3_MOUSE	Structural maintenance of chromosomes protein 3 (SMC protein 3) (SMC-3) (Basement membrane-associated chondroitin proteoglycan) (Bamacan) (Chondroitin sulfate proteoglycan 6) (Chromosome segregation protein SmcD) (Mad member-interacting protein 1)	Smc3 Bam Bmh Cspg6 Mmip1 Smc3l1 Smcd
0.471499	0.49255	O55222	ILK_MOUSE	Integrin-linked protein kinase (EC 2.7.11.1)	Ilk
0.471518	0.467471	Q9CR09	UFC1_MOUSE	Ubiquitin-fold modifier-conjugating enzyme 1 (Ufm1-conjugating enzyme 1)	Ufc1
0.471531	0.457459	Q7TPV4	MBB1A_MOUSE	Myb-binding protein 1A (Myb-binding protein of 160 kDa)	Mybbp1a P160
0.471544	0.473472	P63030	MPC1_MOUSE	Mitochondrial pyruvate carrier 1 (Brain protein 44-like protein)	Mpc1 Brp44l
0.471566	0.430627	Q8BGA5	KRR1_MOUSE	KRR1 small subunit processome component homolog (HIV-1 Rev-binding protein 2 homolog) (KRR-R motif-containing protein 1)	Krr1 Hrb2
0.471661	0.361567	Q9Z2U0	PSA7_MOUSE	Proteasome subunit alpha type-7 (EC 3.4.25.1) (Proteasome subunit RC6-1)	Psma7
0.471668	0.439756	Q8JZX4	SPF45_MOUSE	Splicing factor 45 (45 kDa-splicing factor) (RNA-binding motif protein 17)	Rbm17 Spf45
0.471715	0.457714	Q8BXZ1	TMX3_MOUSE	Protein disulfide-isomerase TMX3 (EC 5.3.4.1) (Thioredoxin domain-containing protein 10) (Thioredoxin-related transmembrane protein 3)	Tmx3 Kiaa1830 Txndc10
0.471916	0.46811	P11031	TCP4_MOUSE	Activated RNA polymerase II transcriptional coactivator p15 (Positive cofactor 4) (PC4) (SUB1 homolog) (Single-stranded DNA-binding protein p9) (p14)	Sub1 Pc4 Rpo2tc1
0.471919	0.42191	Q9CQ65	MTAP_MOUSE	S-methyl-5'-thioadenosine phosphorylase (EC 2.4.2.28) (5'-methylthioadenosine phosphorylase) (MTA phosphorylase) (MTAP) (MTAPase)	Mtap
0.471965	0.466939	Q9R1P1	PSB3_MOUSE	Proteasome subunit beta type-3 (EC 3.4.25.1) (Proteasome chain 13) (Proteasome component C10-II) (Proteasome theta chain)	Psmb3
0.471981	0.448085	P10711	TCEA1_MOUSE	Transcription elongation factor A protein 1 (Transcription elongation factor S-II protein 1) (Transcription elongation factor TFIIS.o)	Tcea1 Tceat
0.471982	0.44634	O35593	PSDE_MOUSE	26S proteasome non-ATPase regulatory subunit 14 (EC 3.4.19.-) (26S proteasome regulatory subunit RPN11) (MAD1)	Psmd14 Pad1
0.471999	0.391766	P00375	DYR_MOUSE	Dihydrofolate reductase (EC 1.5.1.3)	Dhfr
0.472028	0.483033	Q8VHK9	DHX36_MOUSE	ATP-dependent DNA/RNA helicase DHX36 (EC 3.6.4.13) (DEAD/H box polypeptide 36) (DEAH box protein 36) (MLE-like protein 1) (RNA helicase associated with AU-rich element ARE)	Dhx36 Ddx36 Kiaa1488 Mlel1
0.472183	0.438207	P56382	ATP5E_MOUSE	ATP synthase subunit epsilon, mitochondrial (ATPase subunit epsilon) (ATP synthase F1 subunit epsilon)	Atp5f1e Atp5e
0.472313	0.423012	P46467	VPS4B_MOUSE	Vacuolar protein sorting-associated protein 4B (EC 3.6.4.6) (Suppressor of K(+) transport growth defect 1) (Protein SKD1)	Vps4b Skd1
0.472313	0.41823	Q8JZK9	HMCS1_MOUSE	Hydroxymethylglutaryl-CoA synthase, cytoplasmic (HMG-CoA synthase) (EC 2.3.3.10) (3-hydroxy-3-methylglutaryl coenzyme A synthase)	Hmgcs1
0.472315	0.440844	P97807	FUMH_MOUSE	Fumarate hydratase, mitochondrial (Fumarase) (EC 4.2.1.2) (EF-3)	Fh Fh1
0.472363	0.458474	Q8CE96	TRM6_MOUSE	tRNA (adenine(58)-N(1))-methyltransferase non-catalytic subunit TRM6 (mRNA methyladenosine-N(1)-methyltransferase non-catalytic subunit TRM6) (tRNA(m1A58)-methyltransferase subunit TRM6) (tRNA(m1A58)MTase subunit TRM6)	Trmt6 Kiaa1153 Trm6
0.472407	0.441842	Q8BP48	MAP11_MOUSE	Methionine aminopeptidase 1 (MAP 1) (MetAP 1) (EC 3.4.11.18) (Peptidase M 1)	Metap1
0.472445	0.442101	P0DJE0	PT100_MOUSE	Protein PET100 homolog, mitochondrial	Pet100
0.472482	0.472417	P51410	RL9_MOUSE	60S ribosomal protein L9	Rpl9
0.472519	0.470246	Q6NV83	SR140_MOUSE	U2 snRNP-associated SURP motif-containing protein (140 kDa Ser/Arg-rich domain protein) (U2-associated protein SR140)	U2surp Sr140
0.472529	0.43823	Q8C570	RAE1L_MOUSE	mRNA export factor (Rae1 protein homolog) (mRNA-associated protein mrnp 41)	Rae1 Mrnp41
0.472609	0.483716	Q9Z1M8	RED_MOUSE	Protein Red (Cytokine IK) (IK factor) (Protein RER)	Ik Red Rer
0.472704	0.466564	P56387	DYLT3_MOUSE	Dynein light chain Tctex-type 3 (Protein 91/23) (T-complex-associated testis-expressed 1-like)	Dynlt3 Tcte1l
0.472712	0.486221	Q9CR29	CCD43_MOUSE	Coiled-coil domain-containing protein 43	Ccdc43 D11Ertd707e
0.472786	0.41054	Q9DB05	SNAA_MOUSE	Alpha-soluble NSF attachment protein (SNAP-alpha) (N-ethylmaleimide-sensitive factor attachment protein alpha)	Napa Snapa
0.472789	0.459534	Q91ZF0	DJC24_MOUSE	DnaJ homolog subfamily C member 24 (CSL-type zinc finger-containing protein 3) (Diphthamide biosynthesis protein 4) (J domain protein DjC7)	Dnajc24 Dph4 Zcsl3
0.472809	0.458512	O88685	PRS6A_MOUSE	26S proteasome regulatory subunit 6A (26S proteasome AAA-ATPase subunit RPT5) (Proteasome 26S subunit ATPase 3) (Tat-binding protein 1) (TBP-1)	Psmc3 Tbp1
0.472852	0.433525	Q8K4R9	DLGP5_MOUSE	Disks large-associated protein 5 (DAP-5) (Discs large homolog 7) (Disks large-associated protein DLG7) (Hepatoma up-regulated protein homolog) (HURP)	Dlgap5 Dlg7 Kiaa0008
0.472864	0.43819	Q9CQY6	UQCC2_MOUSE	Ubiquinol-cytochrome-c reductase complex assembly factor 2 (Mitochondrial nucleoid factor 1) (Mitochondrial protein M19)	Uqcc2 Mnf1
0.47301	0.451233	P14148	RL7_MOUSE	60S ribosomal protein L7	Rpl7
0.473027	0.467303	Q60692	PSB6_MOUSE	Proteasome subunit beta type-6 (EC 3.4.25.1) (Low molecular mass protein 19) (Macropain delta chain) (Multicatalytic endopeptidase complex delta chain) (Proteasome delta chain) (Proteasome subunit Y)	Psmb6 Lmp19
0.473033	0.41703	Q3UB74	TBRG1_MOUSE	Transforming growth factor beta regulator 1 (Nuclear interactor of ARF and Mdm2)	Tbrg1 Niam
0.473196	0.458151	O08915	AIP_MOUSE	AH receptor-interacting protein (AIP) (Aryl-hydrocarbon receptor-interacting protein)	Aip
0.473248	0.396955	Q9JMA1	UBP14_MOUSE	Ubiquitin carboxyl-terminal hydrolase 14 (EC 3.4.19.12) (Deubiquitinating enzyme 14) (Ubiquitin thioesterase 14) (Ubiquitin-specific-processing protease 14)	Usp14
0.473287	0.480752	Q91VR7	MLP3A_MOUSE	Microtubule-associated proteins 1A/1B light chain 3A (Autophagy-related protein LC3 A) (Autophagy-related ubiquitin-like modifier LC3 A) (MAP1 light chain 3-like protein 1) (MAP1A/MAP1B light chain 3 A) (MAP1A/MAP1B LC3 A) (Microtubule-associated protein 1 light chain 3 alpha)	Map1lc3a
0.473336	0.46693	P19001	K1C19_MOUSE	Keratin, type I cytoskeletal 19 (Cytokeratin-19) (CK-19) (Keratin-19) (K19)	Krt19 Krt1-19
0.473422	0.448571	Q69ZN7	MYOF_MOUSE	Myoferlin (Fer-1-like protein 3)	Myof Fer1l3 Kiaa1207
0.473453	0.480861	P07742	RIR1_MOUSE	Ribonucleoside-diphosphate reductase large subunit (EC 1.17.4.1) (Ribonucleoside-diphosphate reductase subunit M1) (Ribonucleotide reductase large subunit)	Rrm1
0.473472	0.393331	Q9CQD4	CH1B2_MOUSE	Charged multivesicular body protein 1b-2 (Chromatin-modifying protein 1b-2) (CHMP1b-2)	Chmp1b2
0.473475	0.44154	O35654	DPOD2_MOUSE	DNA polymerase delta subunit 2 (DNA polymerase delta subunit p50)	Pold2
0.473627	0.431416	Q8C1B7	SEP11_MOUSE	Septin-11	Septin11 D5Ertd606e Sept11
0.473628	0.463364	Q9WU28	PFD5_MOUSE	Prefoldin subunit 5 (EIG-1) (Myc modulator 1) (c-Myc-binding protein Mm-1)	Pfdn5 Eig1 Mm1 Pfd5
0.473657	0.462812	Q61598	GDIB_MOUSE	Rab GDP dissociation inhibitor beta (Rab GDI beta) (GDI-3) (Guanosine diphosphate dissociation inhibitor 2) (GDI-2)	Gdi2 Gdi3
0.473703	0.461459	Q07139	ECT2_MOUSE	Protein ECT2 (Epithelial cell-transforming sequence 2 oncogene)	Ect2 mKIAA4037
0.47376	0.391219	P97315	CSRP1_MOUSE	Cysteine and glycine-rich protein 1 (Cysteine-rich protein 1) (CRP) (CRP1)	Csrp1 Crp1 Csrp
0.473781	0.460074	P70288	HDAC2_MOUSE	Histone deacetylase 2 (HD2) (EC 3.5.1.98) (YY1 transcription factor-binding protein)	Hdac2 Yy1bp
0.473833	0.461831	Q3TJZ6	FA98A_MOUSE	Protein FAM98A	Fam98a
0.473901	0.404436	Q9CPV3	RM42_MOUSE	39S ribosomal protein L42, mitochondrial (L42mt) (MRP-L42) (28S ribosomal protein S32, mitochondrial) (MRP-S32) (S32mt) (39S ribosomal protein L31, mitochondrial) (L31mt) (MRP-L31)	Mrpl42 D10Ertd322e Mrps32
0.473916	0.441682	Q9DCA5	BRX1_MOUSE	Ribosome biogenesis protein BRX1 homolog (Brix domain-containing protein 2)	Brix1 Brix Bxdc2
0.473936	0.450691	Q61171	PRDX2_MOUSE	Peroxiredoxin-2 (EC 1.11.1.15) (Thiol-specific antioxidant protein) (TSA) (Thioredoxin peroxidase 1) (Thioredoxin-dependent peroxide reductase 1)	Prdx2 Tdpx1 Tpx
0.474012	0.464279	Q6P5F9	XPO1_MOUSE	Exportin-1 (Exp1) (Chromosome region maintenance 1 protein homolog)	Xpo1 Crm1
0.474049	0.480393	Q9WUJ8	ORC6_MOUSE	Origin recognition complex subunit 6	Orc6 Orc6l
0.474054	0.469722	Q91YT0	NDUV1_MOUSE	NADH dehydrogenase [ubiquinone] flavoprotein 1, mitochondrial (EC 1.6.99.3) (EC 7.1.1.2) (Complex I-51kD) (CI-51kD) (NADH-ubiquinone oxidoreductase 51 kDa subunit)	Ndufv1
0.47409	0.451539	Q9D8E6	RL4_MOUSE	60S ribosomal protein L4	Rpl4
0.474097	0.465839	P62259	1433E_MOUSE	14-3-3 protein epsilon (14-3-3E)	Ywhae
0.474098	0.485456	Q3U0V1	FUBP2_MOUSE	Far upstream element-binding protein 2 (FUSE-binding protein 2) (KH type-splicing regulatory protein) (KSRP)	Khsrp Fubp2
0.474131	0.411759	P62947	RL41_MOUSE	60S ribosomal protein L41	Rpl41
0.474131	0.492582	Q9CZS3	FOPNL_MOUSE	LisH domain-containing protein FOPNL (FGFR1OP N-terminal-like protein) (FOP-related protein of 20 kDa)	Fopnl For20
0.474178	0.482646	P48036	ANXA5_MOUSE	Annexin A5 (Anchorin CII) (Annexin V) (Annexin-5) (Calphobindin I) (CBP-I) (Endonexin II) (Lipocortin V) (Placental anticoagulant protein 4) (PP4) (Placental anticoagulant protein I) (PAP-I) (Thromboplastin inhibitor) (Vascular anticoagulant-alpha) (VAC-alpha)	Anxa5 Anx5
0.474265	0.471339	Q9D8P4	RM17_MOUSE	39S ribosomal protein L17, mitochondrial (L17mt) (MRP-L17)	Mrpl17
0.474278	0.444149	O35226	PSMD4_MOUSE	26S proteasome non-ATPase regulatory subunit 4 (26S proteasome regulatory subunit RPN10) (26S proteasome regulatory subunit S5A) (Multiubiquitin chain-binding protein)	Psmd4 Mcb1
0.474294	0.447399	P80314	TCPB_MOUSE	T-complex protein 1 subunit beta (TCP-1-beta) (CCT-beta)	Cct2 Cctb
0.474321	0.471873	Q91W53	GOGA7_MOUSE	Golgin subfamily A member 7	Golga7 MNCb-1213
0.474339	0.480725	Q3TXS7	PSMD1_MOUSE	26S proteasome non-ATPase regulatory subunit 1 (26S proteasome regulatory subunit RPN2) (26S proteasome regulatory subunit S1)	Psmd1
0.474344	0.4474	Q9R1K5	FZR1_MOUSE	Fizzy-related protein homolog (Fzr) (Cdh1/Hct1 homolog)	Fzr1 Fyr Fzr
0.474498	0.414958	Q8K2Z4	CND1_MOUSE	Condensin complex subunit 1 (Chromosome condensation-related SMC-associated protein 1) (Chromosome-associated protein D2) (mCAP-D2) (Non-SMC condensin I complex subunit D2) (XCAP-D2 homolog)	Ncapd2 Capd2 Cnap1 Kiaa0159
0.474559	0.486958	P63147	UBE2B_MOUSE	Ubiquitin-conjugating enzyme E2 B (EC 2.3.2.23) (E2 ubiquitin-conjugating enzyme B) (E214K) (RAD6 homolog B) (HR6B) (mHR6B) (Ubiquitin carrier protein B) (Ubiquitin-protein ligase B)	Ube2b Rad6b
0.474564	0.521226	Q60930	VDAC2_MOUSE	Voltage-dependent anion-selective channel protein 2 (VDAC-2) (mVDAC2) (Outer mitochondrial membrane protein porin 2) (Voltage-dependent anion-selective channel protein 6) (VDAC-6) (mVDAC6)	Vdac2 Vdac6
0.474583	0.466314	Q91W90	TXND5_MOUSE	Thioredoxin domain-containing protein 5 (Endoplasmic reticulum resident protein 46) (ER protein 46) (ERp46) (Plasma cell-specific thioredoxin-related protein) (PC-TRP) (Thioredoxin-like protein p46)	Txndc5 Tlp46
0.474643	0.401421	P24807	CD24_MOUSE	Signal transducer CD24 (Lymphocyte antigen 52) (Ly-52) (M1/69-J11D heat stable antigen) (HSA) (Nectadrin) (R13-Ag) (X62 heat stable antigen) (CD antigen CD24)	Cd24 Cd24a Ly-52
0.474681	0.454847	Q7TPR4	ACTN1_MOUSE	Alpha-actinin-1 (Alpha-actinin cytoskeletal isoform) (F-actin cross-linking protein) (Non-muscle alpha-actinin-1)	Actn1
0.474749	0.45271	Q9WTV7	RNF12_MOUSE	E3 ubiquitin-protein ligase RLIM (EC 2.3.2.27) (LIM domain-interacting RING finger protein) (RING finger LIM domain-binding protein) (R-LIM) (RING finger protein 12) (RING-type E3 ubiquitin transferase RLIM)	Rlim Rnf12
0.474763	0.449612	P62835	RAP1A_MOUSE	Ras-related protein Rap-1A (Ras-related protein Krev-1)	Rap1a Krev-1
0.47481	0.516126	Q8K301	DDX52_MOUSE	Probable ATP-dependent RNA helicase DDX52 (EC 3.6.4.13) (ATP-dependent RNA helicase ROK1-like) (DEAD box protein 52)	Ddx52 Rok1
0.474895	0.48148	Q91VH2	SNX9_MOUSE	Sorting nexin-9	Snx9
0.474921	0.48442	Q9CQN6	TM14C_MOUSE	Transmembrane protein 14C	Tmem14c
0.47508	0.484602	Q8QZY1	EIF3L_MOUSE	Eukaryotic translation initiation factor 3 subunit L (eIF3l) (66 kDa tyrosine-rich heat shock protein) (67 kDa polymerase-associated factor) (Eukaryotic translation initiation factor 3 subunit 6-interacting protein) (Eukaryotic translation initiation factor 3 subunit E-interacting protein) (HSP-66Y) (PAF67)	Eif3l Eif3eip Eif3s6ip Paf67
0.475085	0.46924	Q9Z2X1	HNRPF_MOUSE	Heterogeneous nuclear ribonucleoprotein F (hnRNP F) [Cleaved into: Heterogeneous nuclear ribonucleoprotein F, N-terminally processed]	Hnrnpf Hnrpf
0.475088	0.439314	Q8BU31	RAP2C_MOUSE	Ras-related protein Rap-2c	Rap2c
0.47512	0.45191	Q8CGC7	SYEP_MOUSE	Bifunctional glutamate/proline--tRNA ligase (Bifunctional aminoacyl-tRNA synthetase) [Includes: Glutamate--tRNA ligase (EC 6.1.1.17) (Glutamyl-tRNA synthetase) (GluRS); Proline--tRNA ligase (EC 6.1.1.15) (Prolyl-tRNA synthetase) (ProRS)]	Eprs1 Eprs Qprs
0.475157	0.477357	Q8BFY6	PEF1_MOUSE	Peflin (PEF protein with a long N-terminal hydrophobic domain) (Penta-EF hand domain-containing protein 1)	Pef1
0.475181	0.457852	Q9DCL9	PUR6_MOUSE	Multifunctional protein ADE2 [Includes: Phosphoribosylaminoimidazole-succinocarboxamide synthase (EC 6.3.2.6) (SAICAR synthetase); Phosphoribosylaminoimidazole carboxylase (EC 4.1.1.21) (AIR carboxylase) (AIRC)]	Paics
0.475191	0.445367	P54731	FAF1_MOUSE	FAS-associated factor 1	Faf1
0.475193	0.448817	Q91VD9	NDUS1_MOUSE	NADH-ubiquinone oxidoreductase 75 kDa subunit, mitochondrial (EC 1.6.99.3) (EC 7.1.1.2) (Complex I-75kD) (CI-75kD)	Ndufs1
0.47524	0.456699	O70378	EMC8_MOUSE	ER membrane protein complex subunit 8 (Neighbor of COX4)	Emc8 Cox4al Cox4nb Noc4
0.475254	0.48401	Q8K2B3	SDHA_MOUSE	Succinate dehydrogenase [ubiquinone] flavoprotein subunit, mitochondrial (EC 1.3.5.1) (Flavoprotein subunit of complex II) (Fp)	Sdha
0.475287	0.382042	O89079	COPE_MOUSE	Coatomer subunit epsilon (Epsilon-coat protein) (Epsilon-COP)	Cope Cope1
0.475289	0.480511	Q9JLV5	CUL3_MOUSE	Cullin-3 (CUL-3)	Cul3
0.475297	0.487168	P08249	MDHM_MOUSE	Malate dehydrogenase, mitochondrial (EC 1.1.1.37)	Mdh2 Mor1
0.475509	0.490591	P50543	S10AB_MOUSE	Protein S100-A11 (Calgizzarin) (Endothelial monocyte-activating polypeptide) (EMAP) (Protein S100-C) (S100 calcium-binding protein A11)	S100a11 S100c
0.475579	0.454888	P62962	PROF1_MOUSE	Profilin-1 (Profilin I)	Pfn1
0.475662	0.474975	Q00780	CO8A1_MOUSE	Collagen alpha-1(VIII) chain [Cleaved into: Vastatin]	Col8a1
0.475695	0.478733	P83887	TBG1_MOUSE	Tubulin gamma-1 chain (Gamma-1-tubulin) (Gamma-tubulin complex component 1) (GCP-1)	Tubg1 Tubg
0.475735	0.408438	O70475	UGDH_MOUSE	UDP-glucose 6-dehydrogenase (UDP-Glc dehydrogenase) (UDP-GlcDH) (UDPGDH) (EC 1.1.1.22)	Ugdh
0.475838	0.467812	Q9D554	SF3A3_MOUSE	Splicing factor 3A subunit 3 (SF3a60) (Spliceosome-associated protein 61) (SAP 61)	Sf3a3 Sap61
0.475874	0.477471	Q9R049	AMFR_MOUSE	E3 ubiquitin-protein ligase AMFR (EC 2.3.2.27) (Autocrine motility factor receptor) (AMF receptor) (RING-type E3 ubiquitin transferase AMFR)	Amfr
0.475903	0.421761	Q5DU02	UBP22_MOUSE	Ubiquitin carboxyl-terminal hydrolase 22 (EC 3.4.19.12) (Deubiquitinating enzyme 22) (Ubiquitin thioesterase 22) (Ubiquitin-specific-processing protease 22)	Usp22 Kiaa1063
0.475986	0.470489	Q9JMG1	EDF1_MOUSE	Endothelial differentiation-related factor 1 (EDF-1) (Multiprotein-bridging factor 1) (MBF1)	Edf1
0.476031	0.428371	Q04750	TOP1_MOUSE	DNA topoisomerase 1 (EC 5.6.2.1) (DNA topoisomerase I)	Top1 Top-1
0.476073	0.459959	Q8C7V3	UTP15_MOUSE	U3 small nucleolar RNA-associated protein 15 homolog (Src-associated protein SAW)	Utp15
0.4761	0.456043	Q9WTZ9	BEX3_MOUSE	Protein BEX3 (Brain-expressed X-linked protein 3 homolog) (Nerve growth factor receptor-associated protein 1) (p75NTR-associated cell death executor)	Bex3 Nade Ngfrap1
0.476102	0.458668	Q9D0B6	PBDC1_MOUSE	Protein PBDC1 (Polysaccharide biosynthesis domain-containing protein 1)	Pbdc1
0.476116	0.472322	P62874	GBB1_MOUSE	Guanine nucleotide-binding protein G(I)/G(S)/G(T) subunit beta-1 (Transducin beta chain 1)	Gnb1
0.476149	0.437486	P48755	FOSL1_MOUSE	Fos-related antigen 1 (FRA-1)	Fosl1 Fra1
0.476232	0.484499	Q8BGQ7	SYAC_MOUSE	Alanine--tRNA ligase, cytoplasmic (EC 6.1.1.7) (Alanyl-tRNA synthetase) (AlaRS) (Protein sticky) (Sti)	Aars1 Aars
0.476315	0.420468	Q8CGC6	RBM28_MOUSE	RNA-binding protein 28 (RNA-binding motif protein 28)	Rbm28
0.476378	0.469955	P62918	RL8_MOUSE	60S ribosomal protein L8	Rpl8
0.476382	0.415407	Q8R0I4	TM2D2_MOUSE	TM2 domain-containing protein 2	Tm2d2
0.476411	0.426974	Q9CR95	NECP1_MOUSE	Adaptin ear-binding coat-associated protein 1 (NECAP endocytosis-associated protein 1) (NECAP-1)	Necap1
0.47655	0.45583	Q7TN75	PEG10_MOUSE	Retrotransposon-derived protein PEG10 (Embryonal carcinoma differentiation regulated protein) (Mammalian retrotransposon-derived protein 2) (Myelin expression factor 3) (MyEF-3) (Myelin expression factor 3-like protein 1) (MEF3-like protein 1) (Paternally expressed gene 10 protein) (Retrotransposon gag domain-containing protein 3) (Retrotransposon-derived gag-like polyprotein) (Ty3/Gypsy-like pro…	Peg10 Edr Mar2 Mart2 Mef3l1 Rgag3
0.476572	0.458085	Q99JY0	ECHB_MOUSE	Trifunctional enzyme subunit beta, mitochondrial (TP-beta) [Includes: 3-ketoacyl-CoA thiolase (EC 2.3.1.155) (EC 2.3.1.16) (Acetyl-CoA acyltransferase) (Beta-ketothiolase)]	Hadhb
0.476619	0.467423	Q9CWI3	BCCIP_MOUSE	BRCA2 and CDKN1A-interacting protein	Bccip
0.476643	0.493659	P52480	KPYM_MOUSE	Pyruvate kinase PKM (EC 2.7.1.40) (Pyruvate kinase muscle isozyme)	Pkm Pk3 Pkm2 Pykm
0.476674	0.491028	Q9CQJ8	NDUB9_MOUSE	NADH dehydrogenase [ubiquinone] 1 beta subcomplex subunit 9 (Complex I-B22) (CI-B22) (NADH-ubiquinone oxidoreductase B22 subunit)	Ndufb9
0.476727	0.454682	P51949	MAT1_MOUSE	CDK-activating kinase assembly factor MAT1 (CDK7/cyclin-H assembly factor) (Menage a trois) (RING finger protein MAT1) (p35) (p36)	Mnat1 Mat1
0.476747	0.434125	Q9JIF7	COPB_MOUSE	Coatomer subunit beta (Beta-coat protein) (Beta-COP)	Copb1 Copb
0.476768	0.476413	O35473	C1D_MOUSE	Nuclear nucleic acid-binding protein C1D (mC1D) (Small unique nuclear receptor corepressor) (Sun-CoR) (SunCoR)	C1d Suncor
0.476791	0.481721	Q9WVK4	EHD1_MOUSE	EH domain-containing protein 1 (PAST homolog 1) (mPAST1)	Ehd1 Past1
0.476797	0.462337	Q99K51	PLST_MOUSE	Plastin-3 (T-plastin)	Pls3
0.476819	0.483908	Q4VBE8	WDR18_MOUSE	WD repeat-containing protein 18	Wdr18
0.476838	0.437643	Q8BH58	TIPRL_MOUSE	TIP41-like protein	Tiprl
0.476842	0.442434	P53986	MOT1_MOUSE	Monocarboxylate transporter 1 (MCT 1) (Solute carrier family 16 member 1)	Slc16a1 Mct1
0.476977	0.441085	Q9CXW3	CYBP_MOUSE	Calcyclin-binding protein (CacyBP) (Siah-interacting protein)	Cacybp Sip
0.476991	0.4776	Q99ME9	NOG1_MOUSE	Nucleolar GTP-binding protein 1 (Chronic renal failure gene protein) (GTP-binding protein NGB)	Gtpbp4 Crfg Nog1
0.47703	0.46399	Q80UY1	CARME_MOUSE	Carnosine N-methyltransferase (EC 2.1.1.22)	Carnmt1
0.477073	0.461142	Q9DBR1	XRN2_MOUSE	5'-3' exoribonuclease 2 (EC 3.1.13.-) (Protein Dhm1)	Xrn2 Dhm1
0.477132	0.410859	Q8CIG8	ANM5_MOUSE	Protein arginine N-methyltransferase 5 (Prmt5) (EC 2.1.1.320) (Histone-arginine N-methyltransferase PRMT5) (Jak-binding protein 1) (Shk1 kinase-binding protein 1 homolog) (SKB1 homolog)	Prmt5 Jbp1 Skb1
0.477137	0.45208	Q6PIP5	NUDC1_MOUSE	NudC domain-containing protein 1	Nudcd1
0.477162	0.464349	P04184	KITH_MOUSE	Thymidine kinase, cytosolic (EC 2.7.1.21)	Tk1 Tk-1
0.477181	0.464498	Q9DCD0	6PGD_MOUSE	6-phosphogluconate dehydrogenase, decarboxylating (EC 1.1.1.44)	Pgd
0.477204	0.466039	Q6P1F6	2ABA_MOUSE	Serine/threonine-protein phosphatase 2A 55 kDa regulatory subunit B alpha isoform (PP2A subunit B isoform B55-alpha) (PP2A subunit B isoform PR55-alpha) (PP2A subunit B isoform R2-alpha) (PP2A subunit B isoform alpha)	Ppp2r2a
0.477207	0.42539	P0CG49	UBB_MOUSE	Polyubiquitin-B [Cleaved into: Ubiquitin]	Ubb
0.477262	0.445302	Q03958	PFD6_MOUSE	Prefoldin subunit 6 (Protein Ke2)	Pfdn6 H2-Ke2 Pfd6
0.477273	0.485364	Q64523	H2A2C_MOUSE	Histone H2A type 2-C (H2A-clustered histone 20) (H2a-613B)	H2ac20 Hist2h2ab Hist2h2ac
0.47729	0.454711	P63260	ACTG_MOUSE	Actin, cytoplasmic 2 (Gamma-actin) [Cleaved into: Actin, cytoplasmic 2, N-terminally processed]	Actg1 Actg
0.477292	0.403977	O88532	ZFR_MOUSE	Zinc finger RNA-binding protein	Zfr
0.477332	0.462552	P61089	UBE2N_MOUSE	Ubiquitin-conjugating enzyme E2 N (EC 2.3.2.23) (Bendless-like ubiquitin-conjugating enzyme) (E2 ubiquitin-conjugating enzyme N) (Ubc13) (Ubiquitin carrier protein N) (Ubiquitin-protein ligase N)	Ube2n Blu
0.477333	0.383314	Q60760	GRB10_MOUSE	Growth factor receptor-bound protein 10 (GRB10 adapter protein) (Maternally expressed gene 1 protein)	Grb10 Meg1
0.477347	0.465028	Q3SXD3	HDDC2_MOUSE	5'-deoxynucleotidase HDDC2 (EC 3.1.3.89) (HD domain-containing protein 2)	Hddc2
0.477391	0.527161	Q4FZF3	DDX49_MOUSE	Probable ATP-dependent RNA helicase DDX49 (EC 3.6.4.13) (DEAD box protein 49)	Ddx49
0.477406	0.477637	Q8VDN2	AT1A1_MOUSE	Sodium/potassium-transporting ATPase subunit alpha-1 (Na(+)/K(+) ATPase alpha-1 subunit) (EC 7.2.2.13) (Sodium pump subunit alpha-1)	Atp1a1
0.477447	0.475395	Q91VW3	SH3L3_MOUSE	SH3 domain-binding glutamic acid-rich-like protein 3	Sh3bgrl3
0.477501	0.503443	P49312	ROA1_MOUSE	Heterogeneous nuclear ribonucleoprotein A1 (hnRNP A1) (HDP-1) (Helix-destabilizing protein) (Single-strand-binding protein) (Topoisomerase-inhibitor suppressed) (hnRNP core protein A1) [Cleaved into: Heterogeneous nuclear ribonucleoprotein A1, N-terminally processed]	Hnrnpa1 Fli-2 Hnrpa1 Tis
0.47752	0.453411	Q8K199	COXM2_MOUSE	COX assembly mitochondrial protein 2 homolog	Cmc2
0.477589	0.476715	Q8CIL4	CA131_MOUSE	Uncharacterized protein C1orf131 homolog
0.477643	0.481805	Q61033	LAP2A_MOUSE	Lamina-associated polypeptide 2, isoforms alpha/zeta (Thymopoietin isoforms alpha/zeta) (TP alpha/zeta)	Tmpo Lap2
0.477695	0.50832	Q6P4T2	U520_MOUSE	U5 small nuclear ribonucleoprotein 200 kDa helicase (EC 3.6.4.13) (BRR2 homolog) (U5 snRNP-specific 200 kDa protein) (U5-200KD)	Snrnp200 Kiaa0788
0.477755	0.502556	Q9ERK4	XPO2_MOUSE	Exportin-2 (Exp2) (Chromosome segregation 1-like protein) (Importin-alpha re-exporter)	Cse1l Xpo2
0.47781	0.430989	Q62165	DAG1_MOUSE	Dystroglycan (Dystrophin-associated glycoprotein 1) [Cleaved into: Alpha-dystroglycan (Alpha-DG); Beta-dystroglycan (Beta-DG)]	Dag1 Dag-1
0.477834	0.501564	Q91WN1	DNJC9_MOUSE	DnaJ homolog subfamily C member 9	Dnajc9
0.477889	0.450541	P23116	EIF3A_MOUSE	Eukaryotic translation initiation factor 3 subunit A (eIF3a) (Centrosomin) (Eukaryotic translation initiation factor 3 subunit 10) (eIF-3-theta) (eIF3 p167) (eIF3 p180) (eIF3 p185) (p162)	Eif3a Csma Eif3 Eif3s10
0.477944	0.472992	Q9Z1N5	DX39B_MOUSE	Spliceosome RNA helicase Ddx39b (EC 3.6.4.13) (56 kDa U2AF65-associated protein) (DEAD box protein UAP56) (HLA-B-associated transcript 1 protein)	Ddx39b Bat1 Bat1a Uap56
0.477946	0.480962	Q00422	GABPA_MOUSE	GA-binding protein alpha chain (GABP subunit alpha)	Gabpa E4tf1a
0.478031	0.462584	Q6ZQL4	WDR43_MOUSE	WD repeat-containing protein 43	Wdr43 Kiaa0007
0.478043	0.470869	P35486	ODPA_MOUSE	Pyruvate dehydrogenase E1 component subunit alpha, somatic form, mitochondrial (EC 1.2.4.1) (PDHE1-A type I)	Pdha1 Pdha-1
0.478141	0.493649	P54103	DNJC2_MOUSE	DnaJ homolog subfamily C member 2 (Mouse Id associate 1) (MIDA1) (Zuotin-related factor 1)	Dnajc2 Mida1 Zrf1
0.478308	0.454693	Q9CR26	VTA1_MOUSE	Vacuolar protein sorting-associated protein VTA1 homolog (SKD1-binding protein 1) (SBP1)	Vta1
0.478399	0.485137	P58389	PTPA_MOUSE	Serine/threonine-protein phosphatase 2A activator (EC 5.2.1.8) (PP2A, subunit B', PR53 isoform) (Phosphotyrosyl phosphatase activator) (PTPA) (Serine/threonine-protein phosphatase 2A regulatory subunit 4) (Serine/threonine-protein phosphatase 2A regulatory subunit B')	Ptpa Ppp2r4
0.478432	0.459167	Q91WG4	ELP2_MOUSE	Elongator complex protein 2 (ELP2) (STAT3-interacting protein 1) (StIP1)	Elp2 Statip1
0.478477	0.487827	Q99JI4	PSMD6_MOUSE	26S proteasome non-ATPase regulatory subunit 6 (26S proteasome regulatory subunit RPN7) (26S proteasome regulatory subunit S10) (p42A)	Psmd6
0.478538	0.455365	Q8R3H7	HS2ST_MOUSE	Heparan sulfate 2-O-sulfotransferase 1 (2-O-sulfotransferase) (2-OST) (2OST) (EC 2.8.2.-)	Hs2st1 Hs2st
0.478553	0.413135	Q3UEB3	PUF60_MOUSE	Poly(U)-binding-splicing factor PUF60 (60 kDa poly(U)-binding-splicing factor)	Puf60
0.478555	0.468174	Q922D8	C1TC_MOUSE	C-1-tetrahydrofolate synthase, cytoplasmic (C1-THF synthase) [Cleaved into: C-1-tetrahydrofolate synthase, cytoplasmic, N-terminally processed] [Includes: Methylenetetrahydrofolate dehydrogenase (EC 1.5.1.5); Methenyltetrahydrofolate cyclohydrolase (EC 3.5.4.9); Formyltetrahydrofolate synthetase (EC 6.3.4.3)]	Mthfd1
0.478583	0.465322	Q8BJY1	PSMD5_MOUSE	26S proteasome non-ATPase regulatory subunit 5 (26S protease subunit S5 basic) (26S proteasome subunit S5B)	Psmd5 Kiaa0072
0.478583	0.512944	Q8CBY8	DCTN4_MOUSE	Dynactin subunit 4 (Dynactin subunit p62)	Dctn4
0.478595	0.482871	P53351	PLK2_MOUSE	Serine/threonine-protein kinase PLK2 (EC 2.7.11.21) (Polo-like kinase 2) (PLK-2) (Serine/threonine-protein kinase SNK) (Serum-inducible kinase)	Plk2 Snk
0.478647	0.459423	Q8R2U7	LRC42_MOUSE	Leucine-rich repeat-containing protein 42	Lrrc42
0.478689	0.469721	P10126	EF1A1_MOUSE	Elongation factor 1-alpha 1 (EF-1-alpha-1) (Elongation factor Tu) (EF-Tu) (Eukaryotic elongation factor 1 A-1) (eEF1A-1)	Eef1a1 Eef1a
0.478711	0.50526	Q8K0D5	EFGM_MOUSE	Elongation factor G, mitochondrial (EF-Gmt) (Elongation factor G 1, mitochondrial) (mEF-G 1) (Elongation factor G1)	Gfm1 Efg Efg1 Gfm
0.478821	0.486055	Q8R5J9	PRAF3_MOUSE	PRA1 family protein 3 (ADP-ribosylation factor-like protein 6-interacting protein 5) (ARL-6-interacting protein 5) (Aip-5) (Addicsin) (GTRAP3-18) (Glutamate transporter EAAC1-interacting protein) (Prenylated Rab acceptor protein 2) (Protein JWa)	Arl6ip5 Aip5 Jwa Pra2 Praf3
0.478896	0.480768	P19096	FAS_MOUSE	Fatty acid synthase (EC 2.3.1.85) [Includes: [Acyl-carrier-protein] S-acetyltransferase (EC 2.3.1.38); [Acyl-carrier-protein] S-malonyltransferase (EC 2.3.1.39); 3-oxoacyl-[acyl-carrier-protein] synthase (EC 2.3.1.41); 3-oxoacyl-[acyl-carrier-protein] reductase (EC 1.1.1.100); 3-hydroxyacyl-[acyl-carrier-protein] dehydratase (EC 4.2.1.59); Enoyl-[acyl-carrier-protein] reductase (EC 1.3.1.39); Ole…	Fasn
0.478907	0.439753	P35700	PRDX1_MOUSE	Peroxiredoxin-1 (EC 1.11.1.15) (Macrophage 23 kDa stress protein) (Osteoblast-specific factor 3) (OSF-3) (Thioredoxin peroxidase 2) (Thioredoxin-dependent peroxide reductase 2)	Prdx1 Msp23 Paga Tdpx2
0.47894	0.441675	Q8VH51	RBM39_MOUSE	RNA-binding protein 39 (Coactivator of activating protein 1 and estrogen receptors) (Coactivator of AP-1 and ERs) (RNA-binding motif protein 39) (RNA-binding region-containing protein 2)	Rbm39 Caper Rnpc2
0.478942	0.44971	Q07813	BAX_MOUSE	Apoptosis regulator BAX	Bax
0.478946	0.475165	Q9ERH4	NUSAP_MOUSE	Nucleolar and spindle-associated protein 1 (NuSAP)	Nusap1
0.478976	0.48446	Q8K0C8	COX19_MOUSE	Cytochrome c oxidase assembly protein COX19	Cox19
0.479083	0.484114	Q9EQX4	AIF1L_MOUSE	Allograft inflammatory factor 1-like (Ionized calcium-binding adapter molecule 2)	Aif1l Iba2
0.479142	0.470992	Q61553	FSCN1_MOUSE	Fascin (Singed-like protein)	Fscn1 Fan1 Snl
0.479156	0.495851	P62715	PP2AB_MOUSE	Serine/threonine-protein phosphatase 2A catalytic subunit beta isoform (PP2A-beta) (EC 3.1.3.16)	Ppp2cb
0.479195	0.449302	P61161	ARP2_MOUSE	Actin-related protein 2 (Actin-like protein 2)	Actr2 Arp2
0.47926	0.514871	P61079	UB2D3_MOUSE	Ubiquitin-conjugating enzyme E2 D3 (EC 2.3.2.23) ((E3-independent) E2 ubiquitin-conjugating enzyme D3) (EC 2.3.2.24) (E2 ubiquitin-conjugating enzyme D3) (Ubiquitin carrier protein D3) (Ubiquitin-conjugating enzyme E2(17)KB 3) (Ubiquitin-conjugating enzyme E2-17 kDa 3) (Ubiquitin-protein ligase D3)	Ube2d3
0.479273	0.428452	Q8K2F8	LS14A_MOUSE	Protein LSM14 homolog A (Protein FAM61A) (RNA-associated protein 55A) (mRAP55A)	Lsm14a Fam61a Rap55a
0.479276	0.460872	Q05CL8	LARP7_MOUSE	La-related protein 7 (La ribonucleoprotein domain family member 7)	Larp7 D3Wsu161e
0.479311	0.373284	P22777	PAI1_MOUSE	Plasminogen activator inhibitor 1 (PAI) (PAI-1) (Endothelial plasminogen activator inhibitor) (Serpin E1)	Serpine1 Mr1 Pai1 Planh1
0.479325	0.496908	Q9D1B9	RM28_MOUSE	39S ribosomal protein L28, mitochondrial (L28mt) (MRP-L28)	Mrpl28
0.479369	0.47907	Q8VE70	PDC10_MOUSE	Programmed cell death protein 10 (TF-1 cell apoptosis-related protein 15)	Pdcd10 Tfar15
0.479383	0.460869	Q6PEB6	PHOCN_MOUSE	MOB-like protein phocein (Class II mMOB1) (Mob1 homolog 3) (Mob3) (Mps one binder kinase activator-like 3) (Preimplantation protein 3)	Mob4 Mob3 Mobkl3 Phocn Prei3
0.479402	0.485679	Q9D1E8	PLCE_MOUSE	1-acyl-sn-glycerol-3-phosphate acyltransferase epsilon (EC 2.3.1.51) (1-acylglycerol-3-phosphate O-acyltransferase 5) (1-AGP acyltransferase 5) (1-AGPAT 5) (Lysophosphatidic acid acyltransferase epsilon) (LPAAT-epsilon)	Agpat5 D8Ertd319e
0.479425	0.43867	P56383	AT5G2_MOUSE	ATP synthase F(0) complex subunit C2, mitochondrial (ATP synthase lipid-binding protein) (ATP synthase membrane subunit c locus 2) (ATP synthase proteolipid P2) (ATPase protein 9) (ATPase subunit c)	Atp5mc2 Atp5g2
0.479521	0.472922	Q80X85	RT07_MOUSE	28S ribosomal protein S7, mitochondrial (MRP-S7) (S7mt)	Mrps7
0.479595	0.466257	P80315	TCPD_MOUSE	T-complex protein 1 subunit delta (TCP-1-delta) (A45) (CCT-delta)	Cct4 Cctd
0.479632	0.438855	P17182	ENOA_MOUSE	Alpha-enolase (EC 4.2.1.11) (2-phospho-D-glycerate hydro-lyase) (Enolase 1) (Non-neural enolase) (NNE)	Eno1 Eno-1
0.479673	0.457627	Q80UM3	NAA15_MOUSE	N-alpha-acetyltransferase 15, NatA auxiliary subunit (N-terminal acetyltransferase 1) (NMDA receptor-regulated protein 1) (Protein tubedown-1)	Naa15 Narg1 Nat1 Tbdn-1 Tubedown
0.479695	0.485062	Q9CZU3	MTREX_MOUSE	Exosome RNA helicase MTR4 (EC 3.6.4.13) (ATP-dependent helicase SKIV2L2) (Superkiller viralicidic activity 2-like 2) (TRAMP-like complex helicase)	Mtrex Skiv2l2
0.479705	0.47315	Q922Q4	P5CR2_MOUSE	Pyrroline-5-carboxylate reductase 2 (P5C reductase 2) (P5CR 2) (EC 1.5.1.2)	Pycr2
0.479754	0.42977	Q9CR47	NSA2_MOUSE	Ribosome biogenesis protein NSA2 homolog (L-name-related protein 42) (LNR42) (TGF-beta-inducible nuclear protein 1)	Nsa2 Tinp1
0.479787	0.461147	Q8R1V4	TMED4_MOUSE	Transmembrane emp24 domain-containing protein 4 (Endoplasmic reticulum stress-response protein 25) (ERS25) (p24 family protein alpha-3) (p24alpha3) (p26)	Tmed4 Ers25
0.47979	0.434254	Q9Z1F9	SAE2_MOUSE	SUMO-activating enzyme subunit 2 (EC 2.3.2.-) (Anthracycline-associated resistance ARX) (Ubiquitin-like 1-activating enzyme E1B) (Ubiquitin-like modifier-activating enzyme 2)	Uba2 Sae2 Uble1b
0.479817	0.415577	P23242	CXA1_MOUSE	Gap junction alpha-1 protein (Connexin-43) (Cx43) (Gap junction 43 kDa heart protein)	Gja1 Cxn-43
0.479903	0.440705	O54950	AAKG1_MOUSE	5'-AMP-activated protein kinase subunit gamma-1 (AMPK gamma1) (AMPK subunit gamma-1) (AMPKg)	Prkag1 Prkaac
0.479923	0.477911	P61222	ABCE1_MOUSE	ATP-binding cassette sub-family E member 1 (RNase L inhibitor) (Ribonuclease 4 inhibitor) (RNS4I)	Abce1 Rli
0.479953	0.469248	Q9CQB5	CISD2_MOUSE	CDGSH iron-sulfur domain-containing protein 2 (MitoNEET-related 1 protein) (Miner1) (Nervous system overexpressed protein 70)	Cisd2 Cdgsh2 Noxp70 Zcd2
0.480021	0.50625	P60766	CDC42_MOUSE	Cell division control protein 42 homolog (EC 3.6.5.2) (G25K GTP-binding protein)	Cdc42
0.480043	0.465421	A2AGT5	CKAP5_MOUSE	Cytoskeleton-associated protein 5	Ckap5
0.480068	0.465881	P48962	ADT1_MOUSE	ADP/ATP translocase 1 (ADP,ATP carrier protein 1) (ADP,ATP carrier protein, heart/skeletal muscle isoform T1) (Adenine nucleotide translocator 1) (ANT 1) (Solute carrier family 25 member 4) (mANC1)	Slc25a4 Anc1 Ant1
0.480082	0.490071	Q9Z277	BAZ1B_MOUSE	Tyrosine-protein kinase BAZ1B (EC 2.7.10.2) (Bromodomain adjacent to zinc finger domain protein 1B) (Williams syndrome transcription factor homolog) (Williams-Beuren syndrome chromosomal region 9 protein homolog)	Baz1b Wbscr9 Wstf
0.480118	0.449833	Q01853	TERA_MOUSE	Transitional endoplasmic reticulum ATPase (TER ATPase) (EC 3.6.4.6) (15S Mg(2+)-ATPase p97 subunit) (Valosin-containing protein) (VCP)	Vcp
0.480128	0.494897	Q76MZ3	2AAA_MOUSE	Serine/threonine-protein phosphatase 2A 65 kDa regulatory subunit A alpha isoform (PP2A subunit A isoform PR65-alpha) (PP2A subunit A isoform R1-alpha)	Ppp2r1a
0.480132	0.462236	O70152	DPM1_MOUSE	Dolichol-phosphate mannosyltransferase subunit 1 (EC 2.4.1.83) (Dolichol-phosphate mannose synthase subunit 1) (DPM synthase subunit 1) (Dolichyl-phosphate beta-D-mannosyltransferase subunit 1) (Mannose-P-dolichol synthase subunit 1) (MPD synthase)	Dpm1
0.480222	0.482446	O55135	IF6_MOUSE	Eukaryotic translation initiation factor 6 (eIF-6) (B4 integrin interactor) (CAB) (p27(BBP))	Eif6 Itgb4bp
0.480301	0.500966	Q9WVA3	BUB3_MOUSE	Mitotic checkpoint protein BUB3 (WD repeat type I transmembrane protein A72.5)	Bub3
0.480322	0.491083	P30280	CCND2_MOUSE	G1/S-specific cyclin-D2	Ccnd2 Cyl-2
0.480354	0.432086	Q9DB27	MCTS1_MOUSE	Malignant T-cell-amplified sequence 1 (MCT-1) (Multiple copies T-cell malignancies 1)	Mcts1
0.480527	0.459822	Q62193	RFA2_MOUSE	Replication protein A 32 kDa subunit (RP-A p32) (Replication factor A protein 2) (RF-A protein 2) (Replication protein A 34 kDa subunit) (RP-A p34)	Rpa2 Rpa34
0.480784	0.42053	P62309	RUXG_MOUSE	Small nuclear ribonucleoprotein G (snRNP-G) (Sm protein G) (Sm-G) (SmG)	Snrpg
0.480792	0.450119	Q80W54	FACE1_MOUSE	CAAX prenyl protease 1 homolog (EC 3.4.24.84) (Farnesylated proteins-converting enzyme 1) (FACE-1) (Prenyl protein-specific endoprotease 1) (Zinc metalloproteinase Ste24 homolog)	Zmpste24 Face1
0.4808	0.455636	Q9R020	ZRAB2_MOUSE	Zinc finger Ran-binding domain-containing protein 2 (Zinc finger protein 265) (Zinc finger, splicing)	Zranb2 Zfp265 Zis Znf265
0.480806	0.406763	O55234	PSB5_MOUSE	Proteasome subunit beta type-5 (EC 3.4.25.1) (Macropain epsilon chain) (Multicatalytic endopeptidase complex epsilon chain) (Proteasome chain 6) (Proteasome epsilon chain) (Proteasome subunit X)	Psmb5
0.48092	0.47399	Q9DCU6	RM04_MOUSE	39S ribosomal protein L4, mitochondrial (L4mt) (MRP-L4)	Mrpl4 MNCb-3848
0.480981	0.44809	Q5RL79	KTAP2_MOUSE	Keratinocyte-associated protein 2 (KCP-2) (Dolichyl-diphosphooligosaccharide--protein glycosyltransferase subunit KCP2) (Oligosaccharyl transferase subunit KCP2)	Krtcap2
0.481018	0.48106	Q60972	RBBP4_MOUSE	Histone-binding protein RBBP4 (Chromatin assembly factor 1 subunit C) (CAF-1 subunit C) (Chromatin assembly factor I p48 subunit) (CAF-I 48 kDa subunit) (CAF-I p48) (Nucleosome-remodeling factor subunit RBAP48) (Retinoblastoma-binding protein 4) (RBBP-4) (Retinoblastoma-binding protein p48)	Rbbp4 Rbap48
0.481033	0.393395	P62245	RS15A_MOUSE	40S ribosomal protein S15a	Rps15a
0.481049	0.458092	Q9D2G2	ODO2_MOUSE	Dihydrolipoyllysine-residue succinyltransferase component of 2-oxoglutarate dehydrogenase complex, mitochondrial (EC 2.3.1.61) (2-oxoglutarate dehydrogenase complex component E2) (OGDC-E2) (Dihydrolipoamide succinyltransferase component of 2-oxoglutarate dehydrogenase complex) (E2K)	Dlst
0.481092	0.451277	Q61035	HARS1_MOUSE	Histidine--tRNA ligase, cytoplasmic (EC 6.1.1.21) (Histidyl-tRNA synthetase) (HisRS)	Hars1 Hars
0.481123	0.458813	P54227	STMN1_MOUSE	Stathmin (Leukemia-associated gene protein) (Leukemia-associated phosphoprotein p18) (Metablastin) (Oncoprotein 18) (Op18) (Phosphoprotein p19) (pp19) (Prosolin) (Protein Pr22) (pp17)	Stmn1 Lag Lap18 Pr22
0.48114	0.489409	Q9CPQ8	ATP5L_MOUSE	ATP synthase subunit g, mitochondrial (ATPase subunit g) (ATP synthase membrane subunit g)	Atp5mg Atp5l
0.481143	0.437512	P63001	RAC1_MOUSE	Ras-related C3 botulinum toxin substrate 1 (EC 3.6.5.2) (p21-Rac1)	Rac1
0.481213	0.437612	O35344	IMA4_MOUSE	Importin subunit alpha-4 (Importin alpha Q2) (Qip2) (Karyopherin subunit alpha-3)	Kpna3 Qip2
0.481235	0.440083	Q921M7	CYRIB_MOUSE	CYFIP-related Rac1 interactor B (Protein FAM49B)	Cyrib Cyri Fam49b
0.481295	0.449477	Q8K310	MATR3_MOUSE	Matrin-3	Matr3
0.481424	0.479277	Q9CPR1	RWDD4_MOUSE	RWD domain-containing protein 4	Rwdd4 Rwdd4a
0.481431	0.469494	P81269	ATF1_MOUSE	Cyclic AMP-dependent transcription factor ATF-1 (cAMP-dependent transcription factor ATF-1) (Activating transcription factor 1) (TCR-ATF1)	Atf1
0.481434	0.500239	Q9D7B7	GPX8_MOUSE	Probable glutathione peroxidase 8 (GPx-8) (GSHPx-8) (EC 1.11.1.9)	Gpx8
0.481572	0.49558	Q8BJU2	TSN9_MOUSE	Tetraspanin-9 (Tspan-9) (Tetraspan NET-5)	Tspan9 Net5
0.481619	0.409209	P47911	RL6_MOUSE	60S ribosomal protein L6 (TAX-responsive enhancer element-binding protein 107) (TAXREB107)	Rpl6
0.481638	0.523284	O88271	CFDP1_MOUSE	Craniofacial development protein 1 (27 kDa craniofacial protein) (Bucentaur) (Protein Cp27)	Cfdp1 Bcnt Cfdp Cp27
0.481644	0.425064	O88513	GEMI_MOUSE	Geminin	Gmnn
0.481814	0.448737	P29341	PABP1_MOUSE	Polyadenylate-binding protein 1 (PABP-1) (Poly(A)-binding protein 1)	Pabpc1 Pabp1
0.48185	0.462559	Q91VM5	RMXL1_MOUSE	RNA binding motif protein, X-linked-like-1 (Heterogeneous nuclear ribonucleoprotein G-like 1) (RNA binding motif protein, X chromosome retrogene)	Rbmxl1 Rbmxrt
0.481874	0.496077	P24860	CCNB1_MOUSE	G2/mitotic-specific cyclin-B1	Ccnb1 Ccn-2 Ccnb1-rs13 Cycb Cycb1
0.48188	0.470758	P61327	MGN_MOUSE	Protein mago nashi homolog	Magoh
0.481959	0.481635	Q9JM76	ARPC3_MOUSE	Actin-related protein 2/3 complex subunit 3 (Arp2/3 complex 21 kDa subunit) (p21-ARC)	Arpc3
0.482151	0.47434	Q62446	FKBP3_MOUSE	Peptidyl-prolyl cis-trans isomerase FKBP3 (PPIase FKBP3) (EC 5.2.1.8) (25 kDa FK506-binding protein) (25 kDa FKBP) (FKBP-25) (FK506-binding protein 3) (FKBP-3) (Immunophilin FKBP25) (Rapamycin-selective 25 kDa immunophilin) (Rotamase)	Fkbp3 Fkbp25
0.482314	0.490036	P53811	PIPNB_MOUSE	Phosphatidylinositol transfer protein beta isoform (PI-TP-beta) (PtdIns transfer protein beta) (PtdInsTP beta)	Pitpnb
0.482452	0.464992	Q9CPV5	PMF1_MOUSE	Polyamine-modulated factor 1 (PMF-1)	Pmf1
0.482548	0.478258	Q9CQ91	NDUA3_MOUSE	NADH dehydrogenase [ubiquinone] 1 alpha subcomplex subunit 3 (Complex I-B9) (CI-B9) (NADH-ubiquinone oxidoreductase B9 subunit)	Ndufa3
0.482573	0.433477	Q922X9	ANM7_MOUSE	Protein arginine N-methyltransferase 7 (EC 2.1.1.321) (Histone-arginine N-methyltransferase PRMT7) ([Myelin basic protein]-arginine N-methyltransferase PRMT7)	Prmt7 Kiaa1933
0.482673	0.425376	Q9JJN6	CNBP1_MOUSE	Beta-catenin-interacting protein 1 (Inhibitor of beta-catenin and Tcf-4)	Ctnnbip1 Catnbip1 Icat
0.482676	0.381652	Q9JKX6	NUDT5_MOUSE	ADP-sugar pyrophosphatase (EC 3.6.1.13) (8-oxo-dGDP phosphatase) (EC 3.6.1.58) (Nuclear ATP-synthesis protein NUDIX5) (EC 2.7.7.96) (Nucleoside diphosphate-linked moiety X motif 5) (Nudix motif 5)	Nudt5
0.4828	0.497244	Q64525	H2B2B_MOUSE	Histone H2B type 2-B (H2b 616)	Hist2h2bb
0.482817	0.438938	Q9R1P3	PSB2_MOUSE	Proteasome subunit beta type-2 (EC 3.4.25.1) (Macropain subunit C7-I) (Multicatalytic endopeptidase complex subunit C7-I) (Proteasome component C7-I)	Psmb2
0.482831	0.485649	Q9D8U8	SNX5_MOUSE	Sorting nexin-5	Snx5
0.482881	0.47323	O70404	VAMP8_MOUSE	Vesicle-associated membrane protein 8 (VAMP-8) (Endobrevin) (Edb)	Vamp8
0.482902	0.503826	P50396	GDIA_MOUSE	Rab GDP dissociation inhibitor alpha (Rab GDI alpha) (Guanosine diphosphate dissociation inhibitor 1) (GDI-1)	Gdi1 Rabgdia
0.482968	0.479559	Q8K2Y7	RM47_MOUSE	39S ribosomal protein L47, mitochondrial (L47mt) (MRP-L47)	Mrpl47
0.482972	0.467575	Q9EST4	PSMG2_MOUSE	Proteasome assembly chaperone 2 (CD40 ligand-activated specific transcript 3) (Tumor necrosis factor superfamily member 5-induced protein 1)	Psmg2 Clast3 Tnfsf5ip1
0.483168	0.455595	Q9CXV9	DCNL5_MOUSE	DCN1-like protein 5 (DCUN1 domain-containing protein 5) (Defective in cullin neddylation protein 1-like protein 5)	Dcun1d5
0.483207	0.426373	Q9CQ06	RM24_MOUSE	39S ribosomal protein L24, mitochondrial (L24mt) (MRP-L24)	Mrpl24
0.483338	0.480213	P84096	RHOG_MOUSE	Rho-related GTP-binding protein RhoG (Sid 10750)	Rhog Arhg Sid10750
0.483358	0.421685	Q99KI0	ACON_MOUSE	Aconitate hydratase, mitochondrial (Aconitase) (EC 4.2.1.3) (Citrate hydro-lyase)	Aco2
0.48345	0.496757	P61750	ARF4_MOUSE	ADP-ribosylation factor 4	Arf4
0.483493	0.491278	P45376	ALDR_MOUSE	Aldo-keto reductase family 1 member B1 (EC 1.1.1.300) (EC 1.1.1.372) (EC 1.1.1.54) (Aldehyde reductase) (Aldo-keto reductase family 1 member B3) (Aldose reductase) (AR) (EC 1.1.1.21)	Akr1b1 Akr1b3 Aldor1 Aldr1 Alr2
0.483696	0.490829	Q9CX60	LBH_MOUSE	Protein LBH (Limb bud and heart-expressed protein)	Lbh
0.483792	0.47105	Q8BLR7	RND1_MOUSE	Rho-related GTP-binding protein Rho6 (Rho family GTPase 1) (Rnd1)	Rnd1 Rho6
0.483845	0.446266	Q8CFI7	RPB2_MOUSE	DNA-directed RNA polymerase II subunit RPB2 (EC 2.7.7.6) (DNA-directed RNA polymerase II 140 kDa polypeptide) (DNA-directed RNA polymerase II subunit B) (RNA polymerase II subunit 2) (RNA polymerase II subunit B2)	Polr2b
0.483909	0.486437	P28474	ADHX_MOUSE	Alcohol dehydrogenase class-3 (EC 1.1.1.1) (Alcohol dehydrogenase 2) (Alcohol dehydrogenase 5) (Alcohol dehydrogenase B2) (ADH-B2) (Alcohol dehydrogenase class-III) (Glutathione-dependent formaldehyde dehydrogenase) (FALDH) (FDH) (GSH-FDH) (EC 1.1.1.-) (S-(hydroxymethyl)glutathione dehydrogenase) (EC 1.1.1.284)	Adh5 Adh-2 Adh2
0.484023	0.488584	P62702	RS4X_MOUSE	40S ribosomal protein S4, X isoform	Rps4x Rps4
0.484102	0.468667	Q9QXT0	CNPY2_MOUSE	Protein canopy homolog 2 (MIR-interacting saposin-like protein) (Putative secreted protein ZSIG9) (Transmembrane protein 4)	Cnpy2 Msap Tmem4 Zsig9
0.484176	0.476399	Q9D945	LLPH_MOUSE	Protein LLP homolog (Protein LAPS18-like)	Llph
0.484183	0.444932	Q80ZS3	RT26_MOUSE	28S ribosomal protein S26, mitochondrial (MRP-S26) (S26mt)	Mrps26
0.48421	0.489623	Q9QYM8	CENPH_MOUSE	Centromere protein H (CENP-H)	Cenph Enp
0.48426	0.471048	Q8BH74	NU107_MOUSE	Nuclear pore complex protein Nup107 (107 kDa nucleoporin) (Nucleoporin Nup107)	Nup107
0.484312	0.426225	Q8R2U0	SEH1_MOUSE	Nucleoporin SEH1 (GATOR complex protein SEH1) (Nup107-160 subcomplex subunit SEH1)	Seh1l
0.484418	0.442971	Q9CXW2	RT22_MOUSE	28S ribosomal protein S22, mitochondrial (MRP-S22) (S22mt)	Mrps22 Rpms22
0.484497	0.438704	Q9CZ13	QCR1_MOUSE	Cytochrome b-c1 complex subunit 1, mitochondrial (Complex III subunit 1) (Core protein I) (Ubiquinol-cytochrome-c reductase complex core protein 1)	Uqcrc1
0.484527	0.505526	Q9ES70	NEK6_MOUSE	Serine/threonine-protein kinase Nek6 (EC 2.7.11.1) (Never in mitosis A-related kinase 6) (NimA-related protein kinase 6)	Nek6
0.484536	0.52346	Q3U821	WDR75_MOUSE	WD repeat-containing protein 75 (U3 small nucleolar RNA-associated protein 17 homolog)	Wdr75 Utp17
0.484558	0.451812	P47753	CAZA1_MOUSE	F-actin-capping protein subunit alpha-1 (CapZ alpha-1)	Capza1 Cappa1
0.48466	0.474514	O88569	ROA2_MOUSE	Heterogeneous nuclear ribonucleoproteins A2/B1 (hnRNP A2/B1)	Hnrnpa2b1 Hnrpa2b1
0.484697	0.469052	Q9QYI3	DNJC7_MOUSE	DnaJ homolog subfamily C member 7 (Cytoplasmic CAR retention protein) (CCRP) (MDj11) (Tetratricopeptide repeat protein 2) (TPR repeat protein 2)	Dnajc7 Ttc2
0.484799	0.455443	P51881	ADT2_MOUSE	ADP/ATP translocase 2 (ADP,ATP carrier protein 2) (Adenine nucleotide translocator 2) (ANT 2) (Solute carrier family 25 member 5) [Cleaved into: ADP/ATP translocase 2, N-terminally processed]	Slc25a5 Ant2
0.48489	0.458508	Q8VBT0	TMX1_MOUSE	Thioredoxin-related transmembrane protein 1 (Thioredoxin domain-containing protein 1)	Tmx1 Txndc Txndc1
0.484972	0.447203	Q9CQN7	RM41_MOUSE	39S ribosomal protein L41, mitochondrial (L41mt) (MRP-L41)	Mrpl41
0.484992	0.470659	Q8BFV2	PCID2_MOUSE	PCI domain-containing protein 2 (CSN12-like protein)	Pcid2
0.485069	0.44807	P56812	PDCD5_MOUSE	Programmed cell death protein 5 (TF-1 cell apoptosis-related protein 19) (Protein TFAR19)	Pdcd5 Tfar19
0.485085	0.448835	Q3TIV5	ZC3HF_MOUSE	Zinc finger CCCH domain-containing protein 15 (DRG family-regulatory protein 1) (Epo-immediate response gene protein FM22)	Zc3h15 Dfrp1
0.485265	0.477943	Q8C1Y8	CCZ1_MOUSE	Vacuolar fusion protein CCZ1 homolog	Ccz1
0.485415	0.484413	P57780	ACTN4_MOUSE	Alpha-actinin-4 (Non-muscle alpha-actinin 4)	Actn4
0.48543	0.485908	P15532	NDKA_MOUSE	Nucleoside diphosphate kinase A (NDK A) (NDP kinase A) (EC 2.7.4.6) (Metastasis inhibition factor NM23) (NDPK-A) (Tumor metastatic process-associated protein) (nm23-M1)	Nme1 Nm23
0.485448	0.459905	Q9QYA2	TOM40_MOUSE	Mitochondrial import receptor subunit TOM40 homolog (Mitochondrial outer membrane protein of 35 kDa) (MOM35) (Protein Haymaker) (Translocase of outer membrane 40 kDa subunit homolog)	Tomm40 Mom35 Tom40
0.485449	0.473862	Q9CPT5	NOP16_MOUSE	Nucleolar protein 16	Nop16 D13Wsu177e
0.485495	0.536982	Q6A068	CDC5L_MOUSE	Cell division cycle 5-like protein (Cdc5-like protein)	Cdc5l Kiaa0432
0.485529	0.459441	Q91W59	RBMS1_MOUSE	RNA-binding motif, single-stranded-interacting protein 1 (Single-stranded DNA-binding protein MSSP-1)	Rbms1 Mssp Mssp1
0.48559	0.42206	Q9Z1Z0	USO1_MOUSE	General vesicular transport factor p115 (Protein USO1 homolog) (Transcytosis-associated protein) (TAP) (Vesicle-docking protein)	Uso1 Vdp
0.485634	0.476149	Q9EP69	SAC1_MOUSE	Phosphatidylinositide phosphatase SAC1 (EC 3.1.3.-) (Suppressor of actin mutations 1-like protein)	Sacm1l Kiaa0851 Sac1
0.485657	0.464535	P43275	H11_MOUSE	Histone H1.1 (H1 VAR.3) (Histone H1a) (H1a)	H1-1 H1a H1f1 Hist1h1a
0.485684	0.48294	Q61024	ASNS_MOUSE	Asparagine synthetase [glutamine-hydrolyzing] (EC 6.3.5.4) (Glutamine-dependent asparagine synthetase)	Asns
0.485721	0.442017	Q9CR70	LAGE3_MOUSE	EKC/KEOPS complex subunit Lage3 (ITBA2 protein homolog) (L antigen family member 3)	Lage3 Itba2
0.485729	0.4721	Q9JL35	HMGN5_MOUSE	High mobility group nucleosome-binding domain-containing protein 5 (Nucleosome-binding protein 1) (Nucleosome-binding protein 45) (NBP-45) (Protein GARP45)	Hmgn5 Garp45 Nsbp1
0.485891	0.503086	Q61029	LAP2B_MOUSE	Lamina-associated polypeptide 2, isoforms beta/delta/epsilon/gamma (Thymopoietin isoforms beta/delta/epsilon/gamma) (TP beta/delta/epsilon/gamma)	Tmpo Lap2
0.486038	0.486277	Q63850	NUP62_MOUSE	Nuclear pore glycoprotein p62 (62 kDa nucleoporin) (Nucleoporin Nup62)	Nup62
0.486079	0.444167	Q9EQQ9	OGA_MOUSE	Protein O-GlcNAcase (OGA) (EC 3.2.1.169) (Beta-N-acetylhexosaminidase) (Beta-hexosaminidase) (Bifunctional protein NCOAT) (Meningioma-expressed antigen 5) (N-acetyl-beta-D-glucosaminidase) (N-acetyl-beta-glucosaminidase)	Oga Hexc Kiaa0679 Mgea5
0.486266	0.47691	Q9DCA2	RT11_MOUSE	28S ribosomal protein S11, mitochondrial (MRP-S11) (S11mt)	Mrps11
0.486289	0.453364	Q9CQF9	PCYOX_MOUSE	Prenylcysteine oxidase (EC 1.8.3.5)	Pcyox1 Kiaa0908
0.486378	0.461948	Q9Z0W3	NU160_MOUSE	Nuclear pore complex protein Nup160 (160 kDa nucleoporin) (Gene trap locus 1-13 protein) (GTL-13) (Nucleoporin Nup160)	Nup160 Gtl1-13 Kiaa0197
0.486402	0.473359	P56183	RRP1_MOUSE	Ribosomal RNA processing protein 1 homolog A (Novel nuclear protein 1) (NNP-1) (Nucleolar protein Nop52) (RRP1-like protein)	Rrp1 Nnp1
0.486414	0.423643	Q7TMF2	ERI1_MOUSE	3'-5' exoribonuclease 1 (EC 3.1.-.-) (3'-5' exonuclease ERI1) (Eri-1 homolog) (Histone mRNA 3'-exonuclease 1)	Eri1 3'exo Thex1
0.486427	0.473874	Q9ERI5	JMJD6_MOUSE	Bifunctional arginine demethylase and lysyl-hydroxylase JMJD6 (EC 1.14.11.-) (Histone arginine demethylase JMJD6) (JmjC domain-containing protein 6) (Jumonji domain-containing protein 6) (Lysyl-hydroxylase JMJD6) (Peptide-lysine 5-dioxygenase JMJD6) (Phosphatidylserine receptor) (Protein PTDSR)	Jmjd6 Kiaa0585 Ptdsr
0.48643	0.52017	Q569Z5	DDX46_MOUSE	Probable ATP-dependent RNA helicase DDX46 (EC 3.6.4.13) (DEAD box protein 46)	Ddx46 Kiaa0801
0.486645	0.485004	Q9R1Q7	PLP2_MOUSE	Proteolipid protein 2	Plp2
0.486651	0.512443	Q99K95	RTF2_MOUSE	Replication termination factor 2 (RTF2) (Replication termination factor 2 domain-containing protein 1)	Rtf2 Rtfdc1
0.486717	0.365972	P62334	PRS10_MOUSE	26S proteasome regulatory subunit 10B (26S proteasome AAA-ATPase subunit RPT4) (Proteasome 26S subunit ATPase 6) (Proteasome subunit p42)	Psmc6 Sug2
0.486755	0.503822	Q8BK64	AHSA1_MOUSE	Activator of 90 kDa heat shock protein ATPase homolog 1 (AHA1)	Ahsa1
0.486816	0.512095	Q9Z0R9	FADS2_MOUSE	Acyl-CoA 6-desaturase (EC 1.14.19.3) (Delta(6) fatty acid desaturase) (D6D) (Delta(6) desaturase) (Delta-6 desaturase) (Fatty acid desaturase 2)	Fads2 Fadsd2
0.486879	0.470958	Q920D3	MED28_MOUSE	Mediator of RNA polymerase II transcription subunit 28 (Mediator complex subunit 28)	Med28 Fksg20
0.486905	0.467864	Q9CWY8	RNH2A_MOUSE	Ribonuclease H2 subunit A (RNase H2 subunit A) (EC 3.1.26.4) (Ribonuclease HI large subunit) (RNase HI large subunit) (Ribonuclease HI subunit A)	Rnaseh2a Rnasehi
0.48692	0.4935	Q9CQF6	ADPPT_MOUSE	L-aminoadipate-semialdehyde dehydrogenase-phosphopantetheinyl transferase (EC 2.7.8.7) (4'-phosphopantetheinyl transferase) (Alpha-aminoadipic semialdehyde dehydrogenase-phosphopantetheinyl transferase) (AASD-PPT)	Aasdhppt
0.486924	0.448325	Q64521	GPDM_MOUSE	Glycerol-3-phosphate dehydrogenase, mitochondrial (GPD-M) (GPDH-M) (EC 1.1.5.3) (Protein TISP38)	Gpd2 Gdm1
0.486931	0.475523	O88878	ZFAN5_MOUSE	AN1-type zinc finger protein 5 (Zinc finger A20 domain-containing protein 2) (Zinc finger protein 216)	Zfand5 Za20d2 Zfp216 Znf216
0.487239	0.478478	Q8CDD8	KCD20_MOUSE	BTB/POZ domain-containing protein KCTD20 (Potassium channel tetramerization domain containing 20)	Kctd20
0.487265	0.49028	Q8BWY9	CIP2A_MOUSE	Protein CIP2A (Cancerous inhibitor of PP2A) (p90 autoantigen homolog)	Cip2a Kiaa1524
0.487367	0.455386	Q99LC5	ETFA_MOUSE	Electron transfer flavoprotein subunit alpha, mitochondrial (Alpha-ETF)	Etfa
0.487603	0.444286	Q91V41	RAB14_MOUSE	Ras-related protein Rab-14	Rab14
0.487622	0.484811	P50518	VATE1_MOUSE	V-type proton ATPase subunit E 1 (V-ATPase subunit E 1) (V-ATPase 31 kDa subunit) (p31) (Vacuolar proton pump subunit E 1)	Atp6v1e1 Atp6e Atp6e2
0.487759	0.447706	Q9QXK7	CPSF3_MOUSE	Cleavage and polyadenylation specificity factor subunit 3 (EC 3.1.27.-) (Cleavage and polyadenylation specificity factor 73 kDa subunit) (CPSF 73 kDa subunit) (mRNA 3'-end-processing endonuclease CPSF-73)	Cpsf3 Cpsf73
0.48778	0.429216	Q8VEM8	MPCP_MOUSE	Phosphate carrier protein, mitochondrial (Phosphate transport protein) (PTP) (Solute carrier family 25 member 3)	Slc25a3
0.487872	0.475934	Q3UA37	QRIC1_MOUSE	Glutamine-rich protein 1	Qrich1
0.487964	0.507824	Q8K363	DDX18_MOUSE	ATP-dependent RNA helicase DDX18 (EC 3.6.4.13) (DEAD box protein 18)	Ddx18
0.487986	0.436796	Q8QZZ7	TPRKB_MOUSE	EKC/KEOPS complex subunit Tprkb (PRPK-binding protein) (TP53RK-binding protein)	Tprkb
0.487999	0.499534	Q3KNM2	MARH5_MOUSE	E3 ubiquitin-protein ligase MARCHF5 (EC 2.3.2.27) (Membrane-associated RING finger protein 5) (Membrane-associated RING-CH protein V) (MARCH-V) (RING-type E3 ubiquitin transferase MARCHF5)	Marchf5 March5
0.488107	0.483925	P63085	MK01_MOUSE	Mitogen-activated protein kinase 1 (MAP kinase 1) (MAPK 1) (EC 2.7.11.24) (ERT1) (Extracellular signal-regulated kinase 2) (ERK-2) (MAP kinase isoform p42) (p42-MAPK) (Mitogen-activated protein kinase 2) (MAP kinase 2) (MAPK 2)	Mapk1 Erk2 Mapk Prkm1
0.488233	0.498616	Q9QY36	NAA10_MOUSE	N-alpha-acetyltransferase 10 (EC 2.3.1.255) (N-terminal acetyltransferase complex ARD1 subunit homolog A) (NatA catalytic subunit Naa10)	Naa10 Ard1 Ard1a Te2
0.48827	0.496453	Q8BW10	NOB1_MOUSE	RNA-binding protein NOB1 (EC 3.1.-.-)	Nob1
0.488436	0.47609	Q99N93	RM16_MOUSE	39S ribosomal protein L16, mitochondrial (L16mt) (MRP-L16)	Mrpl16
0.488497	0.459462	Q9D7S7	RL22L_MOUSE	60S ribosomal protein L22-like 1	Rpl22l1
0.488527	0.448938	Q3THJ3	EIF1A_MOUSE	Probable RNA-binding protein EIF1AD (Eukaryotic translation initiation factor 1A domain-containing protein)	Eif1ad
0.48858	0.469612	Q9DB54	F216A_MOUSE	Protein FAM216A	Fam216a
0.4886	0.488377	O88952	LIN7C_MOUSE	Protein lin-7 homolog C (Lin-7C) (mLin7C) (Mammalian lin-seven protein 3) (MALS-3) (Vertebrate lin-7 homolog 3) (Veli-3)	Lin7c Mals3 Veli3
0.488613	0.481452	P14115	RL27A_MOUSE	60S ribosomal protein L27a (L29)	Rpl27a
0.488649	0.456105	A2AR02	PPIG_MOUSE	Peptidyl-prolyl cis-trans isomerase G (PPIase G) (Peptidyl-prolyl isomerase G) (EC 5.2.1.8) (Cyclophilin G) (Rotamase G)	Ppig
0.488767	0.471159	Q1HFZ0	NSUN2_MOUSE	RNA cytosine C(5)-methyltransferase NSUN2 (EC 2.1.1.-) (Myc-induced SUN domain-containing protein) (Misu) (NOL1/NOP2/Sun domain family member 2) (mRNA cytosine C(5)-methyltransferase) (EC 2.1.1.-) (tRNA cytosine C(5)-methyltransferase) (EC 2.1.1.-) (EC 2.1.1.203)	Nsun2 D13Wsu123e Misu
0.48878	0.51014	Q9Z179	SHCBP_MOUSE	SHC SH2 domain-binding protein 1 (Protein expressed in activated lymphocytes) (mPAL) (SHC-binding protein)	Shcbp1 Pal
0.488883	0.440186	Q8BKC5	IPO5_MOUSE	Importin-5 (Imp5) (Importin subunit beta-3) (Karyopherin beta-3) (Ran-binding protein 5) (RanBP5)	Ipo5 Kpnb3 Ranbp5
0.4889	0.432758	Q9JIF0	ANM1_MOUSE	Protein arginine N-methyltransferase 1 (EC 2.1.1.319) (Histone-arginine N-methyltransferase PRMT1)	Prmt1 Hrmt1l2 Mrmt1
0.488938	0.4545	Q9CZX9	EMC4_MOUSE	ER membrane protein complex subunit 4 (Transmembrane protein 85)	Emc4 Tmem85
0.489007	0.379437	Q8CDN6	TXNL1_MOUSE	Thioredoxin-like protein 1 (32 kDa thioredoxin-related protein)	Txnl1 Trp32 Txnl
0.489037	0.514203	Q62074	KPCI_MOUSE	Protein kinase C iota type (EC 2.7.11.13) (Atypical protein kinase C-lambda/iota) (aPKC-lambda/iota) (nPKC-iota)	Prkci Pkcl
0.489059	0.52102	P49722	PSA2_MOUSE	Proteasome subunit alpha type-2 (EC 3.4.25.1) (Macropain subunit C3) (Multicatalytic endopeptidase complex subunit C3) (Proteasome component C3)	Psma2 Lmpc3
0.489074	0.415011	P80316	TCPE_MOUSE	T-complex protein 1 subunit epsilon (TCP-1-epsilon) (CCT-epsilon)	Cct5 Ccte Kiaa0098
0.489085	0.377861	O55022	PGRC1_MOUSE	Membrane-associated progesterone receptor component 1 (mPR)	Pgrmc1 Pgrmc
0.489105	0.474492	Q9CRB9	MIC19_MOUSE	MICOS complex subunit Mic19 (Coiled-coil-helix-coiled-coil-helix domain-containing protein 3)	Chchd3 Mic19
0.489111	0.499852	Q6NZJ6	IF4G1_MOUSE	Eukaryotic translation initiation factor 4 gamma 1 (eIF-4-gamma 1) (eIF-4G 1) (eIF-4G1)	Eif4g1
0.489149	0.495119	Q99JI6	RAP1B_MOUSE	Ras-related protein Rap-1b (GTP-binding protein smg p21B)	Rap1b
0.489168	0.482652	Q9CRD2	EMC2_MOUSE	ER membrane protein complex subunit 2 (Tetratricopeptide repeat protein 35) (TPR repeat protein 35)	Emc2 Kiaa0103 Ttc35
0.489224	0.492089	Q9DCS1	T176A_MOUSE	Transmembrane protein 176A (Gene signature 188) (Kidney-expressed gene 2 protein)	Tmem176a Gs188 Keg2
0.489263	0.504601	Q9D0K2	SCOT1_MOUSE	Succinyl-CoA:3-ketoacid coenzyme A transferase 1, mitochondrial (EC 2.8.3.5) (3-oxoacid CoA-transferase 1) (Somatic-type succinyl-CoA:3-oxoacid CoA-transferase) (SCOT-s)	Oxct1 Oxct Scot
0.489267	0.484988	P11276	FINC_MOUSE	Fibronectin (FN) [Cleaved into: Anastellin]	Fn1
0.489271	0.52489	Q8K5B2	MCFD2_MOUSE	Multiple coagulation factor deficiency protein 2 homolog (Neural stem cell-derived neuronal survival protein)	Mcfd2 Sdnsf
0.489276	0.499991	Q8VDP2	CX056_MOUSE	UPF0428 protein CXorf56 homolog
0.489322	0.461407	P27577	ETS1_MOUSE	Protein C-ets-1 (p54)	Ets1 Ets-1
0.48943	0.488903	Q8BJH1	ZC21A_MOUSE	Zinc finger C2HC domain-containing protein 1A	Zc2hc1a Fam164a
0.489436	0.484894	Q9QZM0	UBQL2_MOUSE	Ubiquilin-2 (Chap1) (DSK2 homolog) (Protein linking IAP with cytoskeleton 2) (PLIC-2) (Ubiquitin-like product Chap1/Dsk2)	Ubqln2 Plic2
0.489452	0.467139	P50580	PA2G4_MOUSE	Proliferation-associated protein 2G4 (IRES-specific cellular trans-acting factor 45 kDa) (ITAF45) (Mpp1) (Proliferation-associated protein 1) (Protein p38-2G4)	Pa2g4 Ebp1 Plfap
0.48952	0.492565	O35326	SRSF5_MOUSE	Serine/arginine-rich splicing factor 5 (Delayed-early protein HRS) (Pre-mRNA-splicing factor SRP40) (Splicing factor, arginine/serine-rich 5)	Srsf5 Hrs Sfrs5
0.489554	0.502306	Q61846	MELK_MOUSE	Maternal embryonic leucine zipper kinase (EC 2.7.11.1) (Protein kinase PK38) (mPK38) (Tyrosine-protein kinase MELK) (EC 2.7.10.2)	Melk Kiaa0175 Pk38
0.489634	0.481095	Q61576	FKB10_MOUSE	Peptidyl-prolyl cis-trans isomerase FKBP10 (PPIase FKBP10) (EC 5.2.1.8) (65 kDa FK506-binding protein) (65 kDa FKBP) (FKBP-65) (FK506-binding protein 10) (FKBP-10) (Immunophilin FKBP65) (Rotamase)	Fkbp10 Fkbp-rs Fkbp1-rs Fkbp6 Fkbp65 Fkbprp
0.489636	0.443768	Q9D823	RL37_MOUSE	60S ribosomal protein L37	Rpl37
0.489677	0.477914	O35372	CNIH1_MOUSE	Protein cornichon homolog 1 (CNIH-1) (Cornichon family AMPA receptor auxiliary protein 1) (Protein cornichon homolog)	Cnih1 Cnih
0.489711	0.487367	Q9CQL5	RM18_MOUSE	39S ribosomal protein L18, mitochondrial (L18mt) (MRP-L18)	Mrpl18
0.489727	0.497857	P14901	HMOX1_MOUSE	Heme oxygenase 1 (HO-1) (EC 1.14.14.18) (P32 protein)	Hmox1
0.48973	0.501931	Q9D7N3	RT09_MOUSE	28S ribosomal protein S9, mitochondrial (MRP-S9) (S9mt)	Mrps9
0.489843	0.482368	P40630	TFAM_MOUSE	Transcription factor A, mitochondrial (mtTFA) (Testis-specific high mobility group protein) (TS-HMG)	Tfam Hmgts
0.489848	0.491149	Q64674	SPEE_MOUSE	Spermidine synthase (SPDSY) (EC 2.5.1.16) (Putrescine aminopropyltransferase)	Srm
0.489939	0.48319	Q9CR57	RL14_MOUSE	60S ribosomal protein L14	Rpl14
0.49	0.417077	P17809	GTR1_MOUSE	Solute carrier family 2, facilitated glucose transporter member 1 (Glucose transporter type 1, erythrocyte/brain) (GLUT-1) (GT1)	Slc2a1 Glut1
0.490003	0.486061	Q920L1	FADS1_MOUSE	Acyl-CoA (8-3)-desaturase (EC 1.14.19.44) (Delta(5) fatty acid desaturase) (D5D) (Delta(5) desaturase) (Delta-5 desaturase) (Fatty acid desaturase 1)	Fads1
0.490004	0.467112	Q9CQJ6	DENR_MOUSE	Density-regulated protein (DRP)	Denr
0.490015	0.49821	O55142	RL35A_MOUSE	60S ribosomal protein L35a	Rpl35a
0.490057	0.474783	Q9CQH3	NDUB5_MOUSE	NADH dehydrogenase [ubiquinone] 1 beta subcomplex subunit 5, mitochondrial (Complex I-SGDH) (CI-SGDH) (NADH-ubiquinone oxidoreductase SGDH subunit)	Ndufb5
0.490137	0.440845	Q6ZQ38	CAND1_MOUSE	Cullin-associated NEDD8-dissociated protein 1 (Cullin-associated and neddylation-dissociated protein 1) (p120 CAND1)	Cand1 D10Ertd516e Kiaa0829
0.490172	0.353455	Q9D1Q6	ERP44_MOUSE	Endoplasmic reticulum resident protein 44 (ER protein 44) (ERp44) (Thioredoxin domain-containing protein 4)	Erp44 Kiaa0573 Txndc4
0.490184	0.494547	Q9WUM4	COR1C_MOUSE	Coronin-1C (Coronin-3)	Coro1c
0.490265	0.480328	Q80SW1	SAHH2_MOUSE	S-adenosylhomocysteine hydrolase-like protein 1 (IP3R-binding protein released with inositol 1,4,5-trisphosphate) (Putative adenosylhomocysteinase 2) (S-adenosyl-L-homocysteine hydrolase 2) (AdoHcyase 2)	Ahcyl1 Irbit
0.490281	0.522905	Q8BIA4	FBXW8_MOUSE	F-box/WD repeat-containing protein 8 (F-box and WD-40 domain-containing protein 8)	Fbxw8
0.490327	0.477511	Q8VCM8	NCLN_MOUSE	Nicalin (Nicastrin-like protein)	Ncln
0.49044	0.454773	Q9ES46	PARVB_MOUSE	Beta-parvin	Parvb
0.490471	0.52027	Q9R0P4	SMAP_MOUSE	Small acidic protein (Sid 2057)	Smap Sid2057
0.490495	0.480174	Q921M3	SF3B3_MOUSE	Splicing factor 3B subunit 3 (Pre-mRNA-splicing factor SF3b 130 kDa subunit) (SF3b130) (Spliceosome-associated protein 130) (SAP 130)	Sf3b3 Kiaa0017
0.490666	0.424722	Q99L47	F10A1_MOUSE	Hsc70-interacting protein (Hip) (Protein FAM10A1) (Protein ST13 homolog)	St13 Fam10a1 Hip
0.490733	0.501905	Q922H9	ZN330_MOUSE	Zinc finger protein 330 (Nucleolar autoantigen 36) (Nucleolar cysteine-rich protein)	Znf330 Noa36 Zfp330
0.49098	0.488379	Q99M54	CDCA3_MOUSE	Cell division cycle-associated protein 3 (Gene-rich cluster protein C8) (Trigger of mitotic entry protein 1) (TOME-1)	Cdca3 C8 Grcc8 Tome1
0.490986	0.453229	P26039	TLN1_MOUSE	Talin-1	Tln1 Tln
0.490996	0.431963	P97329	KI20A_MOUSE	Kinesin-like protein KIF20A (Kinesin-like protein 174) (Rab6-interacting kinesin-like protein) (Rabkinesin-6)	Kif20a Rab6kifl
0.491037	0.443932	Q02053	UBA1_MOUSE	Ubiquitin-like modifier-activating enzyme 1 (EC 6.2.1.45) (Ubiquitin-activating enzyme E1) (Ubiquitin-activating enzyme E1 X) (Ubiquitin-like modifier-activating enzyme 1 X)	Uba1 Sbx Ube1 Ube1ax Ube1x
0.491042	0.486114	Q3U1J4	DDB1_MOUSE	DNA damage-binding protein 1 (DDB p127 subunit) (Damage-specific DNA-binding protein 1) (UV-damaged DNA-binding factor)	Ddb1
0.491047	0.481846	P40124	CAP1_MOUSE	Adenylyl cyclase-associated protein 1 (CAP 1)	Cap1 Cap
0.491089	0.475543	P25206	MCM3_MOUSE	DNA replication licensing factor MCM3 (EC 3.6.4.12) (DNA polymerase alpha holoenzyme-associated protein P1) (P1-MCM3)	Mcm3 Mcmd Mcmd3
0.491125	0.469565	Q8BMJ2	SYLC_MOUSE	Leucine--tRNA ligase, cytoplasmic (EC 6.1.1.4) (Leucyl-tRNA synthetase) (LeuRS)	Lars1 Lars
0.491134	0.498226	Q9D3B1	HACD2_MOUSE	Very-long-chain (3R)-3-hydroxyacyl-CoA dehydratase 2 (EC 4.2.1.134) (3-hydroxyacyl-CoA dehydratase 2) (HACD2) (Protein-tyrosine phosphatase-like member B)	Hacd2 Ptplb
0.491209	0.503594	P18155	MTDC_MOUSE	Bifunctional methylenetetrahydrofolate dehydrogenase/cyclohydrolase, mitochondrial [Includes: NAD-dependent methylenetetrahydrofolate dehydrogenase (EC 1.5.1.15); Methenyltetrahydrofolate cyclohydrolase (EC 3.5.4.9)]	Mthfd2 Nmdmc
0.491218	0.459592	P24270	CATA_MOUSE	Catalase (EC 1.11.1.6)	Cat Cas-1 Cas1
0.491265	0.412366	Q8K2C9	HACD3_MOUSE	Very-long-chain (3R)-3-hydroxyacyl-CoA dehydratase 3 (EC 4.2.1.134) (3-hydroxyacyl-CoA dehydratase 3) (HACD3) (Butyrate-induced protein 1) (B-ind1) (Protein-tyrosine phosphatase-like A domain-containing protein 1)	Hacd3 Ptplad1
0.491266	0.494011	Q9CXY6	ILF2_MOUSE	Interleukin enhancer-binding factor 2 (Nuclear factor of activated T-cells 45 kDa)	Ilf2 Nf45
0.491333	0.485681	Q6PDL0	DC1L2_MOUSE	Cytoplasmic dynein 1 light intermediate chain 2 (Dynein light intermediate chain 2, cytosolic)	Dync1li2 Dncli2 Dnclic2
0.491339	0.466013	Q3THW5	H2AV_MOUSE	Histone H2A.V (H2A.F/Z) (H2A.Z variant histone 2)	H2az2 H2afv H2av
0.491405	0.481902	P08113	ENPL_MOUSE	Endoplasmin (94 kDa glucose-regulated protein) (GRP-94) (Endoplasmic reticulum resident protein 99) (ERp99) (Heat shock protein 90 kDa beta member 1) (Polymorphic tumor rejection antigen 1) (Tumor rejection antigen gp96)	Hsp90b1 Grp94 Tra-1 Tra1
0.491444	0.435669	Q9DCT2	NDUS3_MOUSE	NADH dehydrogenase [ubiquinone] iron-sulfur protein 3, mitochondrial (EC 1.6.99.3) (EC 7.1.1.2) (Complex I-30kD) (CI-30kD) (NADH-ubiquinone oxidoreductase 30 kDa subunit)	Ndufs3
0.491596	0.445231	Q9QY73	TMM59_MOUSE	Transmembrane protein 59 (Thymic dendritic cell-derived factor 1)	Tmem59 ORF18 Tdcf1
0.491605	0.489502	Q8CCK0	H2AW_MOUSE	Core histone macro-H2A.2 (Histone macroH2A2) (mH2A2)	Macroh2a2 H2afy2 H2afy3
0.491607	0.478347	P11438	LAMP1_MOUSE	Lysosome-associated membrane glycoprotein 1 (LAMP-1) (Lysosome-associated membrane protein 1) (120 kDa lysosomal membrane glycoprotein) (CD107 antigen-like family member A) (LGP-120) (Lysosomal membrane glycoprotein A) (LGP-A) (P2B) (CD antigen CD107a)	Lamp1 Lamp-1
0.491752	0.485845	Q9Z1Z2	STRAP_MOUSE	Serine-threonine kinase receptor-associated protein (UNR-interacting protein)	Strap Unrip
0.491758	0.477571	Q9CRB2	NHP2_MOUSE	H/ACA ribonucleoprotein complex subunit 2 (Nucleolar protein family A member 2) (snoRNP protein NHP2)	Nhp2 Nola2
0.49176	0.444612	P38647	GRP75_MOUSE	Stress-70 protein, mitochondrial (75 kDa glucose-regulated protein) (GRP-75) (Heat shock 70 kDa protein 9) (Mortalin) (Peptide-binding protein 74) (PBP74) (p66 MOT)	Hspa9 Grp75 Hsp74 Hspa9a
0.491782	0.467281	Q9CQ71	RFA3_MOUSE	Replication protein A 14 kDa subunit (RP-A p14) (Replication factor A protein 3) (RF-A protein 3)	Rpa3
0.491852	0.480512	P62192	PRS4_MOUSE	26S proteasome regulatory subunit 4 (P26s4) (26S proteasome AAA-ATPase subunit RPT2) (Proteasome 26S subunit ATPase 1)	Psmc1
0.491888	0.495228	Q9D287	SPF27_MOUSE	Pre-mRNA-splicing factor SPF27 (Breast carcinoma-amplified sequence 2 homolog) (DNA amplified in mammary carcinoma 1 protein)	Bcas2 Dam1
0.491913	0.489988	Q62356	FSTL1_MOUSE	Follistatin-related protein 1 (Follistatin-like protein 1) (TGF-beta-inducible protein TSC-36)	Fstl1 Frp Fstl Tsc36
0.49195	0.433415	Q8C0C7	SYFA_MOUSE	Phenylalanine--tRNA ligase alpha subunit (EC 6.1.1.20) (Phenylalanyl-tRNA synthetase alpha subunit) (PheRS)	Farsa Farsla
0.492025	0.45582	P53994	RAB2A_MOUSE	Ras-related protein Rab-2A	Rab2a Rab2
0.492067	0.519133	O55091	IMPCT_MOUSE	Protein IMPACT (Imprinted and ancient gene protein)	Impact
0.492223	0.485449	Q07832	PLK1_MOUSE	Serine/threonine-protein kinase PLK1 (EC 2.7.11.21) (Polo-like kinase 1) (PLK-1) (Serine/threonine-protein kinase 13) (STPK13)	Plk1 Plk
0.492311	0.484114	Q6PDQ2	CHD4_MOUSE	Chromodomain-helicase-DNA-binding protein 4 (CHD-4) (EC 3.6.4.12)	Chd4
0.492466	0.50223	P62082	RS7_MOUSE	40S ribosomal protein S7	Rps7
0.492467	0.524833	Q05816	FABP5_MOUSE	Fatty acid-binding protein 5 (Epidermal-type fatty acid-binding protein) (E-FABP) (Fatty acid-binding protein, epidermal) (Keratinocyte lipid-binding protein) (Psoriasis-associated fatty acid-binding protein homolog) (PA-FABP)	Fabp5 Fabpe Klbp Mal1
0.492479	0.454974	Q8CIK8	RFWD3_MOUSE	E3 ubiquitin-protein ligase RFWD3 (EC 2.3.2.27) (RING finger and WD repeat domain-containing protein 3) (RING finger protein 201)	Rfwd3 Rnf201
0.492494	0.43143	Q99LF4	RTCB_MOUSE	RNA-splicing ligase RtcB homolog (EC 6.5.1.8) (3'-phosphate/5'-hydroxy nucleic acid ligase) (Focal adhesion-associated protein) (FAAP)	Rtcb D10Wsu52e
0.492504	0.488623	Q9DAA6	EXOS1_MOUSE	Exosome complex component CSL4 (Exosome component 1)	Exosc1 Csl4
0.49252	0.44388	O88544	CSN4_MOUSE	COP9 signalosome complex subunit 4 (SGN4) (Signalosome subunit 4) (JAB1-containing signalosome subunit 4)	Cops4 Csn4
0.492521	0.491629	Q60817	NACA_MOUSE	Nascent polypeptide-associated complex subunit alpha (Alpha-NAC) (Alpha-NAC/1.9.2)	Naca
0.492632	0.458925	Q9CYZ6	REX1B_MOUSE	Required for excision 1-B domain-containing protein	Rex1bd
0.492675	0.477885	Q99ME2	WDR6_MOUSE	WD repeat-containing protein 6 (mWDR6)	Wdr6
0.492767	0.509447	Q9CQM2	ERD22_MOUSE	ER lumen protein-retaining receptor 2 (KDEL endoplasmic reticulum protein retention receptor 2) (KDEL receptor 2)	Kdelr2
0.492769	0.459391	Q9D0R4	DDX56_MOUSE	Probable ATP-dependent RNA helicase DDX56 (EC 3.6.4.13) (ATP-dependent 61 kDa nucleolar RNA helicase) (DEAD box protein 56)	Ddx56 D11Ertd619e Noh61
0.492774	0.481016	Q6ZWY3	RS27L_MOUSE	40S ribosomal protein S27-like	Rps27l
0.492862	0.476324	Q8BVY0	RL1D1_MOUSE	Ribosomal L1 domain-containing protein 1	Rsl1d1
0.492863	0.476549	D3YXK2	SAFB1_MOUSE	Scaffold attachment factor B1 (SAF-B1)	Safb Safb1
0.49289	0.453512	Q922B2	SYDC_MOUSE	Aspartate--tRNA ligase, cytoplasmic (EC 6.1.1.12) (Aspartyl-tRNA synthetase) (AspRS)	Dars1 Dars
0.492952	0.500071	Q8BH95	ECHM_MOUSE	Enoyl-CoA hydratase, mitochondrial (EC 4.2.1.17) (Enoyl-CoA hydratase 1) (Short-chain enoyl-CoA hydratase) (SCEH)	Echs1
0.492963	0.468788	O70400	PDLI1_MOUSE	PDZ and LIM domain protein 1 (C-terminal LIM domain protein 1) (Elfin) (LIM domain protein CLP-36)	Pdlim1 Clim1
0.493063	0.450511	P30412	PPIC_MOUSE	Peptidyl-prolyl cis-trans isomerase C (PPIase C) (EC 5.2.1.8) (Cyclophilin C) (Rotamase C)	Ppic Cypc
0.493088	0.481118	Q9CQH7	BT3L4_MOUSE	Transcription factor BTF3 homolog 4 (Basic transcription factor 3-like 4)	Btf3l4
0.49316	0.471139	P14069	S10A6_MOUSE	Protein S100-A6 (5B10) (Calcyclin) (Prolactin receptor-associated protein) (S100 calcium-binding protein A6)	S100a6 Cacy
0.493181	0.503567	Q9R0P5	DEST_MOUSE	Destrin (Actin-depolymerizing factor) (ADF) (Sid 23)	Dstn Dsn Sid23
0.493198	0.418808	P17665	COX7C_MOUSE	Cytochrome c oxidase subunit 7C, mitochondrial (Cytochrome c oxidase polypeptide VIIc)	Cox7c Cox7c1
0.493238	0.452238	P60710	ACTB_MOUSE	Actin, cytoplasmic 1 (Beta-actin) [Cleaved into: Actin, cytoplasmic 1, N-terminally processed]	Actb
0.493254	0.463961	Q9JM14	NT5C_MOUSE	5'(3')-deoxyribonucleotidase, cytosolic type (EC 3.1.3.-) (Cytosolic 5',3'-pyrimidine nucleotidase) (Deoxy-5'-nucleotidase 1) (dNT-1)	Nt5c Dnt1
0.493271	0.45777	Q9JLR9	HIG1A_MOUSE	HIG1 domain family member 1A, mitochondrial (Hypoxia-inducible gene 1 protein)	Higd1a Hig1
0.493301	0.450912	P47963	RL13_MOUSE	60S ribosomal protein L13 (A52)	Rpl13
0.493318	0.527406	Q80X95	RRAGA_MOUSE	Ras-related GTP-binding protein A (Rag A) (RagA) (EC 3.6.5.-)	Rraga
0.493325	0.448765	Q6GQT9	NOMO1_MOUSE	Nodal modulator 1	Nomo1
0.493397	0.480945	Q9R0E1	PLOD3_MOUSE	Multifunctional procollagen lysine hydroxylase and glycosyltransferase LH3 [Includes: Procollagen-lysine,2-oxoglutarate 5-dioxygenase 3 (EC 1.14.11.4) (Lysyl hydroxylase 3) (LH3); Procollagen glycosyltransferase (EC 2.4.1.50) (EC 2.4.1.66) (Galactosylhydroxylysine-glucosyltransferase) (Procollagen galactosyltransferase) (Procollagen glucosyltransferase)]	Plod3
0.493543	0.420515	Q9CPZ8	COXM1_MOUSE	COX assembly mitochondrial protein homolog (Cmc1p)	Cmc1
0.493707	0.473621	Q7JJ13	BRD2_MOUSE	Bromodomain-containing protein 2 (Female sterile homeotic-related protein 1) (Fsrg-1) (Protein RING3)	Brd2 Fsrg1 Kiaa4005 Ring3
0.493727	0.493071	Q3UMU9	HDGR2_MOUSE	Hepatoma-derived growth factor-related protein 2 (HRP-2)	Hdgfl2 Hdgfrp2
0.493727	0.487665	Q9CXZ1	NDUS4_MOUSE	NADH dehydrogenase [ubiquinone] iron-sulfur protein 4, mitochondrial (Complex I-18 kDa) (CI-18 kDa) (Complex I-AQDQ) (CI-AQDQ) (NADH-ubiquinone oxidoreductase 18 kDa subunit)	Ndufs4
0.493818	0.453384	Q9DC48	PRP17_MOUSE	Pre-mRNA-processing factor 17 (Cell division cycle 40 homolog) (PRP17 homolog)	Cdc40 Prp17 Prpf17
0.493824	0.485023	Q9CPN8	IF2B3_MOUSE	Insulin-like growth factor 2 mRNA-binding protein 3 (IGF2 mRNA-binding protein 3) (IMP-3) (mIMP-3) (IGF-II mRNA-binding protein 3) (VICKZ family member 3)	Igf2bp3 Vickz3
0.493836	0.506075	Q00612	G6PD1_MOUSE	Glucose-6-phosphate 1-dehydrogenase X (G6PD) (EC 1.1.1.49)	G6pdx G6pd G6pd-1
0.494083	0.492454	Q9Z1S0	BUB1B_MOUSE	Mitotic checkpoint serine/threonine-protein kinase BUB1 beta (EC 2.7.11.1) (MAD3/BUB1-related protein kinase) (BubR1) (Mitotic checkpoint kinase MAD3L)	Bub1b Mad3l
0.494251	0.46109	O88630	GOSR1_MOUSE	Golgi SNAP receptor complex member 1 (28 kDa Golgi SNARE protein) (28 kDa cis-Golgi SNARE p28) (GOS-28)	Gosr1 Gs28
0.494282	0.497133	Q9Z127	LAT1_MOUSE	Large neutral amino acids transporter small subunit 1 (4F2 light chain) (4F2 LC) (4F2LC) (L-type amino acid transporter 1) (LAT1) (Solute carrier family 7 member 5)	Slc7a5 Lat1
0.494365	0.48027	P68433	H31_MOUSE	Histone H3.1	H3c1 H3a Hist1h3a; H3c8 H3.1-221 H3g Hist1h3g; H3c10 H3.1-291 H3h Hist1h3h; H3c11 H3.1-I H3i Hist1h3i
0.494494	0.489055	Q63829	COMD3_MOUSE	COMM domain-containing protein 3 (Bmi-1 upstream gene protein) (Bup protein)	Commd3 Bup
0.494508	0.477847	Q9D7G0	PRPS1_MOUSE	Ribose-phosphate pyrophosphokinase 1 (EC 2.7.6.1) (Phosphoribosyl pyrophosphate synthase I) (PRS-I)	Prps1
0.494566	0.459654	P08030	APT_MOUSE	Adenine phosphoribosyltransferase (APRT) (EC 2.4.2.7)	Aprt
0.494632	0.469737	Q6PAC3	DCA13_MOUSE	DDB1- and CUL4-associated factor 13 (WD repeat and SOF domain-containing protein 1)	Dcaf13 Gm83 Wdsof1
0.494743	0.465685	Q8BGZ4	CDC23_MOUSE	Cell division cycle protein 23 homolog (Anaphase-promoting complex subunit 8) (APC8) (Cyclosome subunit 8)	Cdc23 Anapc8
0.494746	0.429648	Q99PT1	GDIR1_MOUSE	Rho GDP-dissociation inhibitor 1 (Rho GDI 1) (GDI-1) (Rho-GDI alpha)	Arhgdia C87222 Gdi1
0.49475	0.482905	P28653	PGS1_MOUSE	Biglycan (Bone/cartilage proteoglycan I) (PG-S1)	Bgn
0.494899	0.419042	Q3TWW8	SRSF6_MOUSE	Serine/arginine-rich splicing factor 6 (Pre-mRNA-splicing factor SRP55) (Splicing factor, arginine/serine-rich 6)	Srsf6 Sfrs6 Srp55
0.494902	0.48474	P04925	PRIO_MOUSE	Major prion protein (PrP) (PrP27-30) (PrP33-35C) (CD antigen CD230)	Prnp Prn-p Prp
0.494926	0.515023	Q6IRU2	TPM4_MOUSE	Tropomyosin alpha-4 chain (Tropomyosin-4)	Tpm4
0.494928	0.446325	O35639	ANXA3_MOUSE	Annexin A3 (35-alpha calcimedin) (Annexin III) (Annexin-3) (Lipocortin III) (Placental anticoagulant protein III) (PAP-III)	Anxa3 Anx3
0.495037	0.512753	Q8BG32	PSD11_MOUSE	26S proteasome non-ATPase regulatory subunit 11 (26S proteasome regulatory subunit RPN6) (26S proteasome regulatory subunit S9) (26S proteasome regulatory subunit p44.5)	Psmd11
0.495104	0.491897	P30416	FKBP4_MOUSE	Peptidyl-prolyl cis-trans isomerase FKBP4 (PPIase FKBP4) (EC 5.2.1.8) (52 kDa FK506-binding protein) (52 kDa FKBP) (FKBP-52) (59 kDa immunophilin) (p59) (FK506-binding protein 4) (FKBP-4) (FKBP59) (HSP-binding immunophilin) (HBI) (Immunophilin FKBP52) (Rotamase) [Cleaved into: Peptidyl-prolyl cis-trans isomerase FKBP4, N-terminally processed]	Fkbp4 Fkpb52
0.495185	0.497766	Q9CQZ1	HSBP1_MOUSE	Heat shock factor-binding protein 1	Hsbp1
0.495339	0.444016	Q9DCH6	ZFAN6_MOUSE	AN1-type zinc finger protein 6 (Associated with PRK1 protein) (Zinc finger A20 domain-containing protein 3)	Zfand6 Awp1 Za20d3
0.495347	0.517778	P30285	CDK4_MOUSE	Cyclin-dependent kinase 4 (EC 2.7.11.22) (CRK3) (Cell division protein kinase 4) (PSK-J3)	Cdk4 Crk3
0.495364	0.466445	P09055	ITB1_MOUSE	Integrin beta-1 (Fibronectin receptor subunit beta) (VLA-4 subunit beta) (CD antigen CD29)	Itgb1
0.495401	0.517312	P62838	UB2D2_MOUSE	Ubiquitin-conjugating enzyme E2 D2 (EC 2.3.2.23) ((E3-independent) E2 ubiquitin-conjugating enzyme D2) (EC 2.3.2.24) (E2 ubiquitin-conjugating enzyme D2) (Ubiquitin carrier protein D2) (Ubiquitin-conjugating enzyme E2(17)KB 2) (Ubiquitin-conjugating enzyme E2-17 kDa 2) (Ubiquitin-protein ligase D2)	Ube2d2 Ubc4 Ubch4 Ubch5b Ube2d2a
0.495431	0.497566	P0CG50	UBC_MOUSE	Polyubiquitin-C [Cleaved into: Ubiquitin; Ubiquitin-related 1; Ubiquitin-related 2]	Ubc
0.495474	0.496868	P54071	IDHP_MOUSE	Isocitrate dehydrogenase [NADP], mitochondrial (IDH) (EC 1.1.1.42) (ICD-M) (IDP) (NADP(+)-specific ICDH) (Oxalosuccinate decarboxylase)	Idh2
0.49551	0.425147	Q9CSH3	RRP44_MOUSE	Exosome complex exonuclease RRP44 (EC 3.1.13.-) (EC 3.1.26.-) (Protein DIS3 homolog) (Ribosomal RNA-processing protein 44)	Dis3 Kiaa1008 Rrp44
0.49553	0.499405	P35278	RAB5C_MOUSE	Ras-related protein Rab-5C	Rab5c
0.495612	0.537206	Q80SY5	PR38B_MOUSE	Pre-mRNA-splicing factor 38B	Prpf38b
0.495652	0.459005	O54998	FKBP7_MOUSE	Peptidyl-prolyl cis-trans isomerase FKBP7 (PPIase FKBP7) (EC 5.2.1.8) (23 kDa FK506-binding protein) (23 kDa FKBP) (FKBP-23) (FK506-binding protein 7) (FKBP-7) (Rotamase)	Fkbp7 Fkbp23
0.495701	0.398173	O35343	IMA3_MOUSE	Importin subunit alpha-3 (Importin alpha Q1) (Qip1) (Karyopherin subunit alpha-4)	Kpna4 Qip1
0.495774	0.492352	Q9D7S9	CHMP5_MOUSE	Charged multivesicular body protein 5 (Chromatin-modifying protein 5) (SNF7 domain-containing protein 2)	Chmp5 Snf7dc2
0.495819	0.44144	Q9EQH3	VPS35_MOUSE	Vacuolar protein sorting-associated protein 35 (Maternal-embryonic 3) (Vesicle protein sorting 35)	Vps35 Mem3
0.495855	0.42355	Q8BM72	HSP13_MOUSE	Heat shock 70 kDa protein 13 (Microsomal stress-70 protein ATPase core) (Stress-70 protein chaperone microsome-associated 60 kDa protein)	Hspa13 Stch
0.495877	0.486398	P62774	MTPN_MOUSE	Myotrophin (Granule cell differentiation protein) (Protein V-1)	Mtpn Gcdp
0.495917	0.489965	P43247	MSH2_MOUSE	DNA mismatch repair protein Msh2 (MutS protein homolog 2)	Msh2
0.495928	0.474251	Q9DC69	NDUA9_MOUSE	NADH dehydrogenase [ubiquinone] 1 alpha subcomplex subunit 9, mitochondrial (Complex I-39kD) (CI-39kD) (NADH-ubiquinone oxidoreductase 39 kDa subunit)	Ndufa9
0.49598	0.48735	Q9DAS9	GBG12_MOUSE	Guanine nucleotide-binding protein G(I)/G(S)/G(O) subunit gamma-12	Gng12
0.495995	0.456003	P97429	ANXA4_MOUSE	Annexin A4 (Annexin IV) (Annexin-4)	Anxa4 Anx4
0.496001	0.488006	P00493	HPRT_MOUSE	Hypoxanthine-guanine phosphoribosyltransferase (HGPRT) (HGPRTase) (EC 2.4.2.8) (HPRT B)	Hprt1 Hprt
0.496256	0.498192	P28667	MRP_MOUSE	MARCKS-related protein (Brain protein F52) (MARCKS-like protein 1) (Macrophage myristoylated alanine-rich C kinase substrate) (Mac-MARCKS) (MacMARCKS)	Marcksl1 Mlp Mrp
0.496378	0.45256	Q6RUT7	CSMT1_MOUSE	Protein CCSMST1	Ccsmst1
0.496379	0.490012	Q9R0P6	SC11A_MOUSE	Signal peptidase complex catalytic subunit SEC11A (EC 3.4.21.89) (Endopeptidase SP18) (Microsomal signal peptidase 18 kDa subunit) (SPase 18 kDa subunit) (SEC11 homolog A) (SEC11-like protein 1) (SPC18) (Sid 2895)	Sec11a Sec11l1 Sid2895 Spc18
0.496549	0.449177	O08795	GLU2B_MOUSE	Glucosidase 2 subunit beta (80K-H protein) (Glucosidase II subunit beta) (Protein kinase C substrate 60.1 kDa protein heavy chain) (PKCSH)	Prkcsh
0.496665	0.489494	Q61425	HCDH_MOUSE	Hydroxyacyl-coenzyme A dehydrogenase, mitochondrial (HCDH) (EC 1.1.1.35) (Medium and short-chain L-3-hydroxyacyl-coenzyme A dehydrogenase) (Short-chain 3-hydroxyacyl-CoA dehydrogenase)	Hadh Hadhsc Mschad Schad
0.496728	0.507983	P68254	1433T_MOUSE	14-3-3 protein theta (14-3-3 protein tau)	Ywhaq
0.496739	0.487357	Q60864	STIP1_MOUSE	Stress-induced-phosphoprotein 1 (STI1) (mSTI1) (Hsc70/Hsp90-organizing protein) (Hop)	Stip1
0.496781	0.488714	Q9CR55	CP087_MOUSE	UPF0547 protein C16orf87 homolog
0.496881	0.485571	P46935	NEDD4_MOUSE	E3 ubiquitin-protein ligase NEDD4 (EC 2.3.2.26) (HECT-type E3 ubiquitin transferase NEDD4) (Neural precursor cell expressed developmentally down-regulated protein 4) (NEDD-4)	Nedd4 Kiaa0093 Nedd-4 Nedd4-1 Nedd4a
0.496918	0.469093	Q91VE6	MK67I_MOUSE	MKI67 FHA domain-interacting nucleolar phosphoprotein (Nucleolar protein interacting with the FHA domain of pKI-67) (mNIFK)	Nifk Mki67ip
0.49696	0.493795	Q9CR41	HYPK_MOUSE	Huntingtin-interacting protein K (Huntingtin yeast partner K)	Hypk
0.497018	0.500795	Q9CQL4	RM20_MOUSE	39S ribosomal protein L20, mitochondrial (L20mt) (MRP-L20)	Mrpl20
0.497032	0.511447	Q6P8X1	SNX6_MOUSE	Sorting nexin-6 [Cleaved into: Sorting nexin-6, N-terminally processed]	Snx6
0.497044	0.459763	P61804	DAD1_MOUSE	Dolichyl-diphosphooligosaccharide--protein glycosyltransferase subunit DAD1 (Oligosaccharyl transferase subunit DAD1) (Defender against cell death 1) (DAD-1)	Dad1
0.497182	0.512934	Q9CR42	ANKR1_MOUSE	Ankyrin repeat domain-containing protein 1 (Cardiac ankyrin repeat protein)	Ankrd1 Carp
0.49719	0.509615	P61022	CHP1_MOUSE	Calcineurin B homologous protein 1 (Calcineurin B-like protein) (Calcium-binding protein CHP) (Calcium-binding protein p22) (EF-hand calcium-binding domain-containing protein p22) (Sid 470) (p24)	Chp1 Chp Sid470
0.497195	0.460937	Q8BH64	EHD2_MOUSE	EH domain-containing protein 2	Ehd2
0.49721	0.423645	Q8BWW9	PKN2_MOUSE	Serine/threonine-protein kinase N2 (EC 2.7.11.13) (PKN gamma) (Protein kinase C-like 2) (Protein-kinase C-related kinase 2)	Pkn2 Prk2 Prkcl2
0.497359	0.484821	Q9D0M3	CY1_MOUSE	Cytochrome c1, heme protein, mitochondrial (EC 7.1.1.8) (Complex III subunit 4) (Complex III subunit IV) (Cytochrome b-c1 complex subunit 4) (Ubiquinol-cytochrome-c reductase complex cytochrome c1 subunit) (Cytochrome c-1)	Cyc1
0.497383	0.470422	Q80WJ7	LYRIC_MOUSE	Protein LYRIC (3D3/LYRIC) (Lysine-rich CEACAM1 co-isolated protein) (Metadherin) (Metastasis adhesion protein)	Mtdh Lyric
0.497422	0.490249	Q8BWY3	ERF1_MOUSE	Eukaryotic peptide chain release factor subunit 1 (Eukaryotic release factor 1) (eRF1)	Etf1
0.497435	0.492014	O08665	SEM3A_MOUSE	Semaphorin-3A (Semaphorin III) (Sema III) (Semaphorin-D) (Sema D)	Sema3a Semad SemD
0.497464	0.448892	Q9Z0H3	SNF5_MOUSE	SWI/SNF-related matrix-associated actin-dependent regulator of chromatin subfamily B member 1 (BRG1-associated factor 47) (BAF47) (Integrase interactor 1 protein) (SNF5 homolog) (mSNF5)	Smarcb1 Baf47 Ini1 Snf5l1
0.49758	0.487144	Q9DCS9	NDUBA_MOUSE	NADH dehydrogenase [ubiquinone] 1 beta subcomplex subunit 10 (Complex I-PDSW) (CI-PDSW) (NADH-ubiquinone oxidoreductase PDSW subunit)	Ndufb10
0.497655	0.479963	Q8BTU1	CFA20_MOUSE	Cilia- and flagella-associated protein 20 (Gene trap locus 3 protein)	Cfap20 Gtl3
0.497737	0.44163	Q60848	HELLS_MOUSE	Lymphocyte-specific helicase (EC 3.6.4.-) (Proliferation-associated SNF2-like protein)	Hells Lsh Pasg
0.497762	0.478738	P49717	MCM4_MOUSE	DNA replication licensing factor MCM4 (EC 3.6.4.12) (CDC21 homolog) (P1-CDC21)	Mcm4 Cdc21 Mcmd4
0.497781	0.39476	Q9D1R9	RL34_MOUSE	60S ribosomal protein L34	Rpl34
0.497831	0.428619	O35841	API5_MOUSE	Apoptosis inhibitor 5 (API-5) (AAC-11)	Api5
0.497867	0.489378	P10107	ANXA1_MOUSE	Annexin A1 (Annexin I) (Annexin-1) (Calpactin II) (Calpactin-2) (Chromobindin-9) (Lipocortin I) (Phospholipase A2 inhibitory protein) (p35)	Anxa1 Anx1 Lpc-1 Lpc1
0.49794	0.469472	Q99LS1	MMAD_MOUSE	Methylmalonic aciduria and homocystinuria type D homolog, mitochondrial (CblD)	Mmadhc
0.497987	0.477033	Q9DC51	GNAI3_MOUSE	Guanine nucleotide-binding protein G(i) subunit alpha (G(i) alpha-3)	Gnai3
0.498121	0.483656	P06797	CATL1_MOUSE	Cathepsin L1 (EC 3.4.22.15) (Cathepsin L) (Major excreted protein) (MEP) (p39 cysteine proteinase) [Cleaved into: Cathepsin L1 heavy chain; Cathepsin L1 light chain]	Ctsl Ctsl1
0.498244	0.452308	P60122	RUVB1_MOUSE	RuvB-like 1 (EC 3.6.4.12) (49 kDa TATA box-binding protein-interacting protein) (49 kDa TBP-interacting protein) (DNA helicase p50) (Pontin 52) (TIP49a)	Ruvbl1 Tip49 Tip49a
0.498266	0.486519	P19182	IFRD1_MOUSE	Interferon-related developmental regulator 1 (Nerve growth factor-inducible protein PC4) (TPA-induced sequence 7) (TIS7 protein)	Ifrd1 Tis7
0.498297	0.48268	P97304	RPAC2_MOUSE	DNA-directed RNA polymerases I and III subunit RPAC2 (RNA polymerases I and III subunit AC2) (AC19) (DNA-directed RNA polymerase I subunit D) (RNA polymerase I 16 kDa subunit) (RPA16)	Polr1d Rpo1-3
0.498313	0.476543	Q91WD5	NDUS2_MOUSE	NADH dehydrogenase [ubiquinone] iron-sulfur protein 2, mitochondrial (EC 1.6.99.3) (EC 7.1.1.2) (Complex I-49kD) (CI-49kD) (NADH-ubiquinone oxidoreductase 49 kDa subunit)	Ndufs2
0.498421	0.428313	P63276	RS17_MOUSE	40S ribosomal protein S17	Rps17
0.498469	0.465715	P27773	PDIA3_MOUSE	Protein disulfide-isomerase A3 (EC 5.3.4.1) (58 kDa glucose-regulated protein) (58 kDa microsomal protein) (p58) (Disulfide isomerase ER-60) (Endoplasmic reticulum resident protein 57) (ER protein 57) (ERp57) (Endoplasmic reticulum resident protein 60) (ER protein 60) (ERp60)	Pdia3 Erp Erp60 Grp58
0.498512	0.395232	P62897	CYC_MOUSE	Cytochrome c, somatic	Cycs
0.498652	0.46762	Q8C7E9	CSTFT_MOUSE	Cleavage stimulation factor subunit 2 tau variant (CF-1 64 kDa subunit tau variant) (Cleavage stimulation factor 64 kDa subunit tau variant) (CSTF 64 kDa subunit tau variant) (TauCstF-64)	Cstf2t Kiaa0689
0.498706	0.43683	Q8C854	MYEF2_MOUSE	Myelin expression factor 2 (MEF-2) (MyEF-2)	Myef2 Kiaa1341 Mef2
0.498761	0.481897	Q9CQT5	POMP_MOUSE	Proteasome maturation protein (Proteassemblin) (Protein UMP1 homolog) (mUMP1)	Pomp
0.498778	0.472376	Q8CG48	SMC2_MOUSE	Structural maintenance of chromosomes protein 2 (SMC protein 2) (SMC-2) (Chromosome-associated protein E) (FGF-inducible protein 16) (XCAP-E homolog)	Smc2 Cape Fin16 Smc2l1
0.49879	0.509489	Q9D902	T2EB_MOUSE	General transcription factor IIE subunit 2 (Transcription initiation factor IIE subunit beta) (TFIIE-beta)	Gtf2e2
0.49906	0.513188	P35979	RL12_MOUSE	60S ribosomal protein L12	Rpl12
0.499083	0.479231	Q93092	TALDO_MOUSE	Transaldolase (EC 2.2.1.2)	Taldo1 Tal Taldo
0.499125	0.501241	Q9CWK8	SNX2_MOUSE	Sorting nexin-2	Snx2
0.499185	0.452838	Q9R0N0	GALK1_MOUSE	Galactokinase (EC 2.7.1.6) (Galactose kinase)	Galk1 Galk Glk
0.499295	0.469429	Q8C129	LCAP_MOUSE	Leucyl-cystinyl aminopeptidase (Cystinyl aminopeptidase) (EC 3.4.11.3) (Oxytocinase) (OTase)	Lnpep
0.499303	0.436275	Q9DB25	ALG5_MOUSE	Dolichyl-phosphate beta-glucosyltransferase (DolP-glucosyltransferase) (EC 2.4.1.117) (Asparagine-linked glycosylation protein 5 homolog)	Alg5
0.499306	0.500675	Q9DAX9	APBP2_MOUSE	Amyloid protein-binding protein 2 (Amyloid beta precursor protein-binding protein 2) (APP-BP2)	Appbp2 Kiaa0228
0.499344	0.477688	P17918	PCNA_MOUSE	Proliferating cell nuclear antigen (PCNA) (Cyclin)	Pcna
0.499347	0.512439	P84102	SERF2_MOUSE	Small EDRK-rich factor 2 (Protein 4F5-related) (4F5rel)	Serf2
0.499551	0.443714	P61358	RL27_MOUSE	60S ribosomal protein L27	Rpl27
0.499622	0.499357	Q5SF07	IF2B2_MOUSE	Insulin-like growth factor 2 mRNA-binding protein 2 (IGF2 mRNA-binding protein 2) (IMP-2) (IGF-II mRNA-binding protein 2) (VICKZ family member 2)	Igf2bp2 Imp2 Vickz2
0.499677	0.470953	P60603	ROMO1_MOUSE	Reactive oxygen species modulator 1 (ROS modulator 1) (Protein MGR2 homolog)	Romo1
0.499709	0.482166	Q99KJ8	DCTN2_MOUSE	Dynactin subunit 2 (50 kDa dynein-associated polypeptide) (Dynactin complex 50 kDa subunit) (DCTN-50) (Growth cone membrane protein 23-48K) (GMP23-48K) (p50 dynamitin)	Dctn2
0.499742	0.483977	Q8R422	CD109_MOUSE	CD109 antigen (GPI-anchored alpha-2 macroglobulin-related protein) (CD antigen CD109)	Cd109
0.499798	0.501334	Q8BU30	SYIC_MOUSE	Isoleucine--tRNA ligase, cytoplasmic (EC 6.1.1.5) (Isoleucyl-tRNA synthetase) (IRS) (IleRS)	Iars1 Iars
0.499829	0.48224	B2RY56	RBM25_MOUSE	RNA-binding protein 25 (RNA-binding motif protein 25)	Rbm25
0.499907	0.480609	Q8VDT9	RM50_MOUSE	39S ribosomal protein L50, mitochondrial (L50mt) (MRP-L50)	Mrpl50
0.49995	0.478588	Q99JH8	ERD21_MOUSE	ER lumen protein-retaining receptor 1 (KDEL endoplasmic reticulum protein retention receptor 1) (KDEL receptor 1)	Kdelr1
0.500011	0.480679	Q91XD6	VPS36_MOUSE	Vacuolar protein-sorting-associated protein 36 (ESCRT-II complex subunit VPS36)	Vps36
0.500045	0.43044	P35951	LDLR_MOUSE	Low-density lipoprotein receptor (LDL receptor)	Ldlr
0.500049	0.502012	Q920B9	SP16H_MOUSE	FACT complex subunit SPT16 (Chromatin-specific transcription elongation factor 140 kDa subunit) (FACT 140 kDa subunit) (FACTp140) (Facilitates chromatin transcription complex subunit SPT16)	Supt16h Fact140 Factp140 Supt16
0.500057	0.463709	P10639	THIO_MOUSE	Thioredoxin (Trx) (ATL-derived factor) (ADF)	Txn Txn1
0.500084	0.439636	P40142	TKT_MOUSE	Transketolase (TK) (EC 2.2.1.1) (P68)	Tkt
0.500127	0.482623	Q6PB66	LPPRC_MOUSE	Leucine-rich PPR motif-containing protein, mitochondrial (130 kDa leucine-rich protein) (LRP 130) (mLRP130)	Lrpprc Lrp130
0.500159	0.471533	Q920A5	RISC_MOUSE	Retinoid-inducible serine carboxypeptidase (EC 3.4.16.-) (Serine carboxypeptidase 1)	Scpep1 Risc
0.500176	0.495786	Q8BJW6	EIF2A_MOUSE	Eukaryotic translation initiation factor 2A (eIF-2A) [Cleaved into: Eukaryotic translation initiation factor 2A, N-terminally processed]	Eif2a D3Ertd194e
0.50021	0.514135	Q9DD24	TCAL9_MOUSE	Transcription elongation factor A protein-like 9 (TCEA-like protein 9) (Schlafen 8-interacting protein) (Transcription elongation factor S-II protein-like 9) (WW domain-binding protein 5) (WBP-5)	Tceal9 Wbp5
0.500275	0.466673	Q8VBV3	EXOS2_MOUSE	Exosome complex component RRP4 (Exosome component 2) (Ribosomal RNA-processing protein 4)	Exosc2 Rrp4
0.500294	0.413755	Q9JMH6	TRXR1_MOUSE	Thioredoxin reductase 1, cytoplasmic (TR) (EC 1.8.1.9) (Thioredoxin reductase TR1)	Txnrd1 Trxr1
0.500314	0.429042	Q80VJ3	DNPH1_MOUSE	2'-deoxynucleoside 5'-phosphate N-hydrolase 1 (EC 3.2.2.-) (c-Myc-responsive protein Rcl)	Dnph1 Rcl
0.500323	0.460378	P62892	RL39_MOUSE	60S ribosomal protein L39	Rpl39
0.500327	0.454262	P50516	VATA_MOUSE	V-type proton ATPase catalytic subunit A (V-ATPase subunit A) (EC 7.1.2.2) (V-ATPase 69 kDa subunit) (Vacuolar proton pump subunit alpha)	Atp6v1a Atp6a1 Atp6a2 Atp6v1a1
0.500328	0.471944	Q9JJE7	FADS3_MOUSE	Fatty acid desaturase 3 (EC 1.14.19.-) (Delta(13) fatty acid desaturase) (Delta(13) desaturase)	Fads3 MNCb-0629
0.500389	0.517656	Q91YJ2	SNX4_MOUSE	Sorting nexin-4	Snx4
0.500421	0.487002	O89017	LGMN_MOUSE	Legumain (EC 3.4.22.34) (Asparaginyl endopeptidase) (Protease, cysteine 1)	Lgmn Prsc1
0.50055	0.493121	Q9CQK1	ZNHI3_MOUSE	Zinc finger HIT domain-containing protein 3 (Thyroid hormone receptor interactor 3) (Thyroid receptor-interacting protein 3) (TR-interacting protein 3) (TRIP-3)	Znhit3 Trip3
0.500598	0.510386	P14685	PSMD3_MOUSE	26S proteasome non-ATPase regulatory subunit 3 (26S proteasome regulatory subunit RPN3) (26S proteasome regulatory subunit S3) (Proteasome subunit p58) (Transplantation antigen P91A) (Tum-P91A antigen)	Psmd3 P91a Tstap91a
0.500663	0.450194	Q8VEE4	RFA1_MOUSE	Replication protein A 70 kDa DNA-binding subunit (RP-A p70) (Replication factor A protein 1) (RF-A protein 1)	Rpa1
0.500728	0.435026	Q9D903	EBP2_MOUSE	Probable rRNA-processing protein EBP2	Ebna1bp2 Ebp2
0.500899	0.437527	Q9CQJ7	PTTG1_MOUSE	Securin (Pituitary tumor-transforming gene 1 protein)	Pttg1 Pttg
0.500942	0.491782	B2RXS4	PLXB2_MOUSE	Plexin-B2	Plxnb2
0.500995	0.465314	P26043	RADI_MOUSE	Radixin (ESP10)	Rdx
0.501185	0.501746	P84099	RL19_MOUSE	60S ribosomal protein L19	Rpl19
0.501235	0.465572	Q8BG05	ROA3_MOUSE	Heterogeneous nuclear ribonucleoprotein A3 (hnRNP A3)	Hnrnpa3 Hnrpa3
0.501662	0.506197	Q6NSQ7	LTV1_MOUSE	Protein LTV1 homolog	Ltv1
0.501676	0.476543	P12970	RL7A_MOUSE	60S ribosomal protein L7a (Surfeit locus protein 3)	Rpl7a Surf-3 Surf3
0.501811	0.427239	O35218	CPSF2_MOUSE	Cleavage and polyadenylation specificity factor subunit 2 (Cleavage and polyadenylation specificity factor 100 kDa subunit) (CPSF 100 kDa subunit)	Cpsf2 Cpsf100 Mcpsf
0.501819	0.420576	Q9D083	SPC24_MOUSE	Kinetochore protein Spc24	Spc24 Spbc24
0.501857	0.499878	P11157	RIR2_MOUSE	Ribonucleoside-diphosphate reductase subunit M2 (EC 1.17.4.1) (Ribonucleotide reductase small chain) (Ribonucleotide reductase small subunit)	Rrm2
0.501875	0.506392	Q62141	SIN3B_MOUSE	Paired amphipathic helix protein Sin3b (Histone deacetylase complex subunit Sin3b) (Transcriptional corepressor Sin3b)	Sin3b Kiaa0700
0.501956	0.453697	Q9CSN1	SNW1_MOUSE	SNW domain-containing protein 1 (Nuclear protein SkiP) (Ski-interacting protein)	Snw1 Skiip
0.501984	0.467943	Q9R1Q6	T176B_MOUSE	Transmembrane protein 176B (Protein LR8)	Tmem176b Clast1 Lr8
0.502004	0.510425	Q64727	VINC_MOUSE	Vinculin (Metavinculin)	Vcl
0.502014	0.485223	Q9WTX6	CUL1_MOUSE	Cullin-1 (CUL-1)	Cul1
0.502088	0.474921	Q8K298	ANLN_MOUSE	Anillin	Anln
0.502235	0.454615	P62307	RUXF_MOUSE	Small nuclear ribonucleoprotein F (snRNP-F) (Sm protein F) (Sm-F) (SmF)	Snrpf
0.502281	0.427567	P05201	AATC_MOUSE	Aspartate aminotransferase, cytoplasmic (cAspAT) (EC 2.6.1.1) (EC 2.6.1.3) (Cysteine aminotransferase, cytoplasmic) (Cysteine transaminase, cytoplasmic) (cCAT) (Glutamate oxaloacetate transaminase 1) (Transaminase A)	Got1
0.502399	0.504332	Q62426	CYTB_MOUSE	Cystatin-B (Stefin-B)	Cstb Cst6 Stfb
0.502463	0.459506	Q8BML9	SYQ_MOUSE	Glutamine--tRNA ligase (EC 6.1.1.18) (Glutaminyl-tRNA synthetase) (GlnRS)	Qars1 Qars
0.502482	0.445314	Q8CIB5	FERM2_MOUSE	Fermitin family homolog 2 (Kindlin-2) (Pleckstrin homology domain-containing family C member 1)	Fermt2 Plekhc1
0.502641	0.502813	P11087	CO1A1_MOUSE	Collagen alpha-1(I) chain (Alpha-1 type I collagen)	Col1a1 Cola1
0.502715	0.474375	Q922R5	P4R3B_MOUSE	Serine/threonine-protein phosphatase 4 regulatory subunit 3B (SMEK homolog 2)	Ppp4r3b Kiaa1387 Pp4r3b Smek2
0.502741	0.501399	Q8CIN4	PAK2_MOUSE	Serine/threonine-protein kinase PAK 2 (EC 2.7.11.1) (Gamma-PAK) (p21-activated kinase 2) (PAK-2) [Cleaved into: PAK-2p27; PAK-2p34]	Pak2
0.502966	0.510155	Q9QUM9	PSA6_MOUSE	Proteasome subunit alpha type-6 (EC 3.4.25.1) (Macropain iota chain) (Multicatalytic endopeptidase complex iota chain) (Proteasome iota chain)	Psma6
0.502969	0.512474	Q9CQW9	IFM3_MOUSE	Interferon-induced transmembrane protein 3 (Dispanin subfamily A member 2b) (DSPA2b) (Fragilis protein) (Interferon-inducible protein 15) (Mouse ifitm-like protein 1) (Mil-1)	Ifitm3
0.503095	0.444563	Q01149	CO1A2_MOUSE	Collagen alpha-2(I) chain (Alpha-2 type I collagen)	Col1a2 Cola2
0.503267	0.486763	P97376	FRG1_MOUSE	Protein FRG1 (FSHD region gene 1 protein)	Frg1
0.503282	0.497843	Q9DC70	NDUS7_MOUSE	NADH dehydrogenase [ubiquinone] iron-sulfur protein 7, mitochondrial (EC 1.6.99.3) (EC 7.1.1.2) (Complex I-20kD) (CI-20kD) (NADH-ubiquinone oxidoreductase 20 kDa subunit)	Ndufs7
0.503291	0.489506	P63017	HSP7C_MOUSE	Heat shock cognate 71 kDa protein (Heat shock 70 kDa protein 8)	Hspa8 Hsc70 Hsc73
0.503512	0.47021	Q9CQQ7	AT5F1_MOUSE	ATP synthase F(0) complex subunit B1, mitochondrial (ATP synthase peripheral stalk-membrane subunit b) (ATP synthase subunit b) (ATPase subunit b)	Atp5pb Atp5f1
0.50357	0.516781	Q63918	CAVN2_MOUSE	Caveolae-associated protein 2 (Cavin-2) (Phosphatidylserine-binding protein) (Serum deprivation-response protein)	Cavin2 Sdpr Sdr
0.503607	0.48962	Q62351	TFR1_MOUSE	Transferrin receptor protein 1 (TR) (TfR) (TfR1) (Trfr) (CD antigen CD71)	Tfrc Trfr
0.503746	0.453594	Q9D1P4	CHRD1_MOUSE	Cysteine and histidine-rich domain-containing protein 1 (CHORD domain-containing protein 1) (CHORD-containing protein 1) (Chp-1) (Protein morgana)	Chordc1 Chp1 Morgana
0.503753	0.489806	P02463	CO4A1_MOUSE	Collagen alpha-1(IV) chain [Cleaved into: Arresten]	Col4a1
0.503848	0.489204	Q9CYN2	SPCS2_MOUSE	Signal peptidase complex subunit 2 (EC 3.4.-.-) (Microsomal signal peptidase 25 kDa subunit) (SPase 25 kDa subunit)	Spcs2 Spc25
0.503887	0.471374	Q5SWD9	TSR1_MOUSE	Pre-rRNA-processing protein TSR1 homolog	Tsr1 Kiaa1401
0.503893	0.511352	Q922U1	PRPF3_MOUSE	U4/U6 small nuclear ribonucleoprotein Prp3 (Pre-mRNA-splicing factor 3)	Prpf3
0.503914	0.452389	Q99L48	NMD3_MOUSE	60S ribosomal export protein NMD3	Nmd3
0.503952	0.489247	Q9CQ74	LERL1_MOUSE	Leptin receptor overlapping transcript-like 1 (Endospanin-2)	Leprotl1
0.504016	0.424052	Q8VDW0	DX39A_MOUSE	ATP-dependent RNA helicase DDX39A (EC 3.6.4.13) (DEAD box protein 39)	Ddx39a Ddx39
0.504082	0.490945	Q99LS3	SERB_MOUSE	Phosphoserine phosphatase (PSP) (PSPase) (EC 3.1.3.3) (O-phosphoserine phosphohydrolase)	Psph
0.504272	0.47181	P70122	SBDS_MOUSE	Ribosome maturation protein SBDS (Protein 22A3) (Shwachman-Bodian-Diamond syndrome protein homolog)	Sbds
0.504403	0.417122	Q9DAW9	CNN3_MOUSE	Calponin-3 (Calponin, acidic isoform)	Cnn3
0.504404	0.499398	Q8CG47	SMC4_MOUSE	Structural maintenance of chromosomes protein 4 (SMC protein 4) (SMC-4) (Chromosome-associated polypeptide C) (XCAP-C homolog)	Smc4 Capc Smc4l1
0.504488	0.490736	Q6P5D8	SMHD1_MOUSE	Structural maintenance of chromosomes flexible hinge domain-containing protein 1 (SMC hinge domain-containing protein 1) (EC 3.6.1.-)	Smchd1 Kiaa0650
0.50453	0.503669	Q9Z2N8	ACL6A_MOUSE	Actin-like protein 6A (53 kDa BRG1-associated factor A) (Actin-related protein Baf53a) (BRG1-associated factor 53A) (BAF53A)	Actl6a Actl6 Baf53a
0.504552	0.485042	Q9Z2I9	SUCB1_MOUSE	Succinate--CoA ligase [ADP-forming] subunit beta, mitochondrial (EC 6.2.1.5) (ATP-specific succinyl-CoA synthetase subunit beta) (A-SCS) (Succinyl-CoA synthetase beta-A chain) (SCS-betaA)	Sucla2
0.504573	0.512418	Q9CQE6	ASF1A_MOUSE	Histone chaperone ASF1A (Anti-silencing function protein 1 homolog A)	Asf1a
0.504658	0.507046	Q9JKX4	AATF_MOUSE	Protein AATF (Apoptosis-antagonizing transcription factor) (Rb-binding protein Che-1) (Traube protein)	Aatf Che1 Trb
0.504704	0.49566	Q9EPL8	IPO7_MOUSE	Importin-7 (Imp7) (Ran-binding protein 7) (RanBP7)	Ipo7 Ranbp7
0.504722	0.493493	Q4VAA2	CDV3_MOUSE	Protein CDV3 (Carnitine deficiency-associated protein 3) (Tyrosine-phosphorylated protein 36) (TPP36)	Cdv3
0.504746	0.492253	P28658	ATX10_MOUSE	Ataxin-10 (Brain protein E46) (Spinocerebellar ataxia type 10 protein homolog)	Atxn10 Sca10
0.504787	0.503876	O88653	LTOR3_MOUSE	Ragulator complex protein LAMTOR3 (Late endosomal/lysosomal adaptor and MAPK and MTOR activator 3) (MEK-binding partner 1) (Mp1) (Mitogen-activated protein kinase kinase 1-interacting protein 1) (Mitogen-activated protein kinase scaffold protein 1)	Lamtor3 Map2k1ip1 Mapbp Mapksp1
0.504834	0.509274	Q9DB91	MED29_MOUSE	Mediator of RNA polymerase II transcription subunit 29 (Intersex-like protein) (Mediator complex subunit 29)	Med29 Ixl
0.504856	0.514207	P61965	WDR5_MOUSE	WD repeat-containing protein 5 (BMP2-induced 3-kb gene protein) (WD repeat-containing protein BIG-3)	Wdr5 Big Big3
0.505074	0.472965	P59325	IF5_MOUSE	Eukaryotic translation initiation factor 5 (eIF-5)	Eif5
0.505086	0.532103	Q91Z38	TTC1_MOUSE	Tetratricopeptide repeat protein 1 (TPR repeat protein 1)	Ttc1
0.505096	0.507942	Q9Z204	HNRPC_MOUSE	Heterogeneous nuclear ribonucleoproteins C1/C2 (hnRNP C1/C2)	Hnrnpc Hnrpc
0.505141	0.463354	P51655	GPC4_MOUSE	Glypican-4 (K-glypican) [Cleaved into: Secreted glypican-4]	Gpc4
0.505154	0.472141	Q3UL36	ARGL1_MOUSE	Arginine and glutamate-rich protein 1	Arglu1
0.505194	0.478772	Q99JF8	PSIP1_MOUSE	PC4 and SFRS1-interacting protein (Lens epithelium-derived growth factor) (mLEDGF)	Psip1 Ledgf
0.505291	0.468192	Q61990	PCBP2_MOUSE	Poly(rC)-binding protein 2 (Alpha-CP2) (CTBP) (CBP) (Putative heterogeneous nuclear ribonucleoprotein X) (hnRNP X)	Pcbp2 Cbp Hnrnpx Hnrpx
0.505294	0.520214	Q8R1F0	L10K_MOUSE	Leydig cell tumor 10 kDa protein homolog	D8Ertd738e
0.505295	0.48452	Q9Z1B5	MD2L1_MOUSE	Mitotic spindle assembly checkpoint protein MAD2A (Mitotic arrest deficient 2-like protein 1) (MAD2-like protein 1)	Mad2l1 Mad2a
0.505305	0.501804	Q01730	RSU1_MOUSE	Ras suppressor protein 1 (RSP-1) (Rsu-1)	Rsu1 Rsp1
0.505317	0.515427	P68510	1433F_MOUSE	14-3-3 protein eta	Ywhah
0.505371	0.501092	O09111	NDUBB_MOUSE	NADH dehydrogenase [ubiquinone] 1 beta subcomplex subunit 11, mitochondrial (Complex I-ESSS) (CI-ESSS) (NADH-ubiquinone oxidoreductase ESSS subunit) (Neuronal protein 15.6) (Np15.6) (p15.6)	Ndufb11 Np15
0.505388	0.526098	P27612	PLAP_MOUSE	Phospholipase A-2-activating protein (PLA2P) (PLAP)	Plaa Plap
0.505428	0.492892	P12815	PDCD6_MOUSE	Programmed cell death protein 6 (ALG-257) (Apoptosis-linked gene 2 protein) (ALG-2) (PMP41)	Pdcd6 Alg2
0.505519	0.509516	P70404	IDHG1_MOUSE	Isocitrate dehydrogenase [NAD] subunit gamma 1, mitochondrial (Isocitric dehydrogenase subunit gamma) (NAD(+)-specific ICDH subunit gamma)	Idh3g
0.50561	0.490728	Q9D7A6	SRP19_MOUSE	Signal recognition particle 19 kDa protein (SRP19)	Srp19
0.505687	0.358261	Q9D0D4	DIM1_MOUSE	Probable dimethyladenosine transferase (EC 2.1.1.183) (DIM1 dimethyladenosine transferase 1 homolog) (DIM1 dimethyladenosine transferase 1-like) (Probable 18S rRNA (adenine(1779)-N(6)/adenine(1780)-N(6))-dimethyltransferase) (Probable 18S rRNA dimethylase) (Probable S-adenosylmethionine-6-N',N'-adenosyl(rRNA) dimethyltransferase)	Dimt1 Dimt1l
0.50571	0.476976	P62983	RS27A_MOUSE	Ubiquitin-40S ribosomal protein S27a (Ubiquitin carboxyl extension protein 80) [Cleaved into: Ubiquitin; 40S ribosomal protein S27a]	Rps27a Uba80 Ubcep1
0.50576	0.481058	P31938	MP2K1_MOUSE	Dual specificity mitogen-activated protein kinase kinase 1 (MAP kinase kinase 1) (MAPKK 1) (EC 2.7.12.2) (ERK activator kinase 1) (MAPK/ERK kinase 1) (MEK 1)	Map2k1 Mek1 Prkmk1
0.505816	0.493014	P58750	PIM3_MOUSE	Serine/threonine-protein kinase pim-3 (EC 2.7.11.1)	Pim3
0.505845	0.503017	P48428	TBCA_MOUSE	Tubulin-specific chaperone A (TCP1-chaperonin cofactor A) (Tubulin-folding cofactor A) (CFA)	Tbca
0.505902	0.500252	Q9CZG3	COMD8_MOUSE	COMM domain-containing protein 8	Commd8
0.506119	0.510641	Q91VH6	MEMO1_MOUSE	Protein MEMO1 (Mediator of ErbB2-driven cell motility 1) (Memo-1)	Memo1
0.506135	0.503721	Q9CQR2	RS21_MOUSE	40S ribosomal protein S21	Rps21
0.506146	0.509065	Q9WUD1	CHIP_MOUSE	STIP1 homology and U box-containing protein 1 (EC 2.3.2.27) (Carboxy terminus of Hsp70-interacting protein) (E3 ubiquitin-protein ligase CHIP) (RING-type E3 ubiquitin transferase CHIP)	Stub1 Chip
0.506148	0.507832	P10518	HEM2_MOUSE	Delta-aminolevulinic acid dehydratase (ALADH) (EC 4.2.1.24) (Porphobilinogen synthase)	Alad Lv
0.506204	0.502926	P17047	LAMP2_MOUSE	Lysosome-associated membrane glycoprotein 2 (LAMP-2) (Lysosome-associated membrane protein 2) (CD107 antigen-like family member B) (Lysosomal membrane glycoprotein type B) (LGP-B) (CD antigen CD107b)	Lamp2 Lamp-2
0.506212	0.509882	Q9CXW4	RL11_MOUSE	60S ribosomal protein L11	Rpl11
0.506228	0.464745	Q8C3W1	CA198_MOUSE	Uncharacterized protein C1orf198 homolog
0.5063	0.499183	Q99KI3	EMC3_MOUSE	ER membrane protein complex subunit 3 (Transmembrane protein 111)	Emc3 Tmem111
0.506358	0.419577	Q80VJ2	SRA1_MOUSE	Steroid receptor RNA activator 1 (Steroid receptor RNA activator protein) (SRAP)	Sra1
0.506474	0.513254	Q8R409	HEXI1_MOUSE	Protein HEXIM1 (Cardiac lineage protein 1)	Hexim1 Clp1
0.506497	0.479742	Q8BMK4	CKAP4_MOUSE	Cytoskeleton-associated protein 4 (63-kDa cytoskeleton-linking membrane protein) (Climp-63) (p63)	Ckap4
0.506522	0.454481	Q9CR20	IR3IP_MOUSE	Immediate early response 3-interacting protein 1	Ier3ip1
0.506525	0.512726	Q9CQM5	TXD17_MOUSE	Thioredoxin domain-containing protein 17 (14 kDa thioredoxin-related protein) (TRP14) (Protein 42-9-9) (Thioredoxin-like protein 5)	Txndc17 Txnl5
0.506548	0.521048	Q99KP6	PRP19_MOUSE	Pre-mRNA-processing factor 19 (EC 2.3.2.27) (Nuclear matrix protein 200) (PRP19/PSO4 homolog) (RING-type E3 ubiquitin transferase PRP19) (Senescence evasion factor)	Prpf19 Prp19 Snev
0.506581	0.466684	P07356	ANXA2_MOUSE	Annexin A2 (Annexin II) (Annexin-2) (Calpactin I heavy chain) (Calpactin-1 heavy chain) (Chromobindin-8) (Lipocortin II) (Placental anticoagulant protein IV) (PAP-IV) (Protein I) (p36)	Anxa2 Anx2 Cal1h
0.506591	0.518015	Q9CZD3	GARS_MOUSE	Glycine--tRNA ligase (EC 6.1.1.14) (Diadenosine tetraphosphate synthetase) (Ap4A synthetase) (EC 2.7.7.-) (Glycyl-tRNA synthetase 1) (GlyRS)	Gars1 Gars
0.506612	0.49855	Q8R0G9	NU133_MOUSE	Nuclear pore complex protein Nup133 (133 kDa nucleoporin) (Nucleoporin Nup133)	Nup133
0.506688	0.493903	P63330	PP2AA_MOUSE	Serine/threonine-protein phosphatase 2A catalytic subunit alpha isoform (PP2A-alpha) (EC 3.1.3.16)	Ppp2ca
0.506751	0.494408	Q3V300	KIF22_MOUSE	Kinesin-like protein KIF22	Kif22
0.506801	0.41422	P42932	TCPQ_MOUSE	T-complex protein 1 subunit theta (TCP-1-theta) (CCT-theta)	Cct8 Cctq
0.506852	0.419222	Q9QYJ0	DNJA2_MOUSE	DnaJ homolog subfamily A member 2 (mDj3)	Dnaja2
0.506911	0.502311	Q9D187	CIA2B_MOUSE	Cytosolic iron-sulfur assembly component 2B (Mitotic spindle-associated MMXD complex subunit MIP18)	Ciao2b Fam96b Mip18
0.506964	0.463786	Q8BQM4	HEAT3_MOUSE	HEAT repeat-containing protein 3	Heatr3
0.507005	0.496257	Q99JT9	MTND_MOUSE	1,2-dihydroxy-3-keto-5-methylthiopentene dioxygenase (EC 1.13.11.54) (Acireductone dioxygenase (Fe(2+)-requiring)) (ARD) (Fe-ARD) (Membrane-type 1 matrix metalloproteinase cytoplasmic tail-binding protein 1) (MTCBP-1)	Adi1 Mtcbp1
0.507045	0.486378	Q7TNS2	MIC10_MOUSE	MICOS complex subunit Mic10 (Mitochondrial inner membrane organizing system protein 1)	Micos10 Mic10 Minos1
0.507091	0.504173	Q8BGB7	ENOPH_MOUSE	Enolase-phosphatase E1 (EC 3.1.3.77) (2,3-diketo-5-methylthio-1-phosphopentane phosphatase) (MASA homolog)	Enoph1 Masa
0.507101	0.468013	P14131	RS16_MOUSE	40S ribosomal protein S16	Rps16
0.507269	0.440426	P43276	H15_MOUSE	Histone H1.5 (H1 VAR.5) (H1b)	H1-5 H1f5 Hist1h1b
0.5073	0.450199	Q9CQF8	RT63_MOUSE	Ribosomal protein 63, mitochondrial (Mitochondrial ribosomal protein 63) (Mitochondrial ribosomal protein L57) (mMRP63)	Mrpl57 Mrp63
0.507325	0.472055	Q9CR75	TNR12_MOUSE	Tumor necrosis factor receptor superfamily member 12A (Fibroblast growth factor-inducible immediate-early response protein 14) (FGF-inducible 14) (Fibroblast growth factor-regulated protein 2) (Tweak-receptor) (TweakR) (CD antigen CD266)	Tnfrsf12a Fgfrp2 Fn14
0.50741	0.508828	P97310	MCM2_MOUSE	DNA replication licensing factor MCM2 (EC 3.6.4.12) (Minichromosome maintenance protein 2 homolog) (Nuclear protein BM28)	Mcm2 Bm28 Cdcl1 Kiaa0030 Mcmd2
0.507434	0.430597	Q6ZWY9	H2B1C_MOUSE	Histone H2B type 1-C/E/G	H2bc4 Hist1h2bc; H2bc6 Hist1h2be; H2bc8 Hist1h2bg
0.50775	0.536211	Q9DBS1	TMM43_MOUSE	Transmembrane protein 43 (Protein LUMA)	Tmem43
0.507815	0.455059	P59708	SF3B6_MOUSE	Splicing factor 3B subunit 6 (Pre-mRNA branch site protein p14) (SF3b 14 kDa subunit)	Sf3b6 Sf3b14
0.5079	0.454857	P56379	ATP68_MOUSE	ATP synthase subunit ATP5MPL, mitochondrial (6.8 kDa mitochondrial proteolipid protein) (MLQ)	Atp5mpl Mp68
0.507953	0.467776	Q9CXT8	MPPB_MOUSE	Mitochondrial-processing peptidase subunit beta (EC 3.4.24.64) (Beta-MPP) (P-52)	Pmpcb
0.507984	0.499289	Q921E6	EED_MOUSE	Polycomb protein EED	Eed
0.508023	0.427116	Q9WV55	VAPA_MOUSE	Vesicle-associated membrane protein-associated protein A (VAMP-A) (VAMP-associated protein A) (VAP-A) (33 kDa VAMP-associated protein) (VAP-33)	Vapa Vap33
0.508031	0.520485	Q8K3C0	RNK_MOUSE	Ribonuclease kappa (RNase K) (RNase kappa) (EC 3.1.-.-)	Rnasek D11Bwg0434e
0.508041	0.441878	P18828	SDC1_MOUSE	Syndecan-1 (SYND1) (CD antigen CD138)	Sdc1 Synd-1 Synd1
0.508047	0.546723	O54946	DNJB6_MOUSE	DnaJ homolog subfamily B member 6 (Heat shock protein J2) (HSJ-2) (MRJ) (mDj4)	Dnajb6 Hsj2 Mrj
0.508177	0.428074	Q9JJU8	SH3L1_MOUSE	SH3 domain-binding glutamic acid-rich-like protein	Sh3bgrl
0.508306	0.478851	P46978	STT3A_MOUSE	Dolichyl-diphosphooligosaccharide--protein glycosyltransferase subunit STT3A (Oligosaccharyl transferase subunit STT3A) (STT3-A) (EC 2.4.99.18) (B5) (Integral membrane protein 1)	Stt3a Itm1
0.508397	0.451851	Q64433	CH10_MOUSE	10 kDa heat shock protein, mitochondrial (Hsp10) (10 kDa chaperonin) (Chaperonin 10) (CPN10)	Hspe1
0.50847	0.474997	P83917	CBX1_MOUSE	Chromobox protein homolog 1 (Heterochromatin protein 1 homolog beta) (HP1 beta) (Heterochromatin protein p25) (M31) (Modifier 1 protein)	Cbx1 Cbx
0.508485	0.476681	P08121	CO3A1_MOUSE	Collagen alpha-1(III) chain	Col3a1
0.50851	0.521876	Q9D958	SPCS1_MOUSE	Signal peptidase complex subunit 1 (EC 3.4.-.-) (Microsomal signal peptidase 12 kDa subunit) (SPase 12 kDa subunit)	Spcs1 Spc12
0.508519	0.483818	P53996	CNBP_MOUSE	Cellular nucleic acid-binding protein (CNBP) (Zinc finger protein 9)	Cnbp Cnbp1 Znf9
0.508546	0.474341	P01887	B2MG_MOUSE	Beta-2-microglobulin	B2m
0.508672	0.524817	Q6P5E4	UGGG1_MOUSE	UDP-glucose:glycoprotein glucosyltransferase 1 (UGT1) (EC 2.4.1.-) (UDP--Glc:glycoprotein glucosyltransferase) (UDP-glucose ceramide glucosyltransferase-like 1)	Uggt1 Gt Ugcgl1 Uggt Ugt1 Ugtr
0.508848	0.499482	O35887	CALU_MOUSE	Calumenin (Crocalbin)	Calu
0.509668	0.472343	Q9D8B3	CHM4B_MOUSE	Charged multivesicular body protein 4b (Chromatin-modifying protein 4b) (CHMP4b)	Chmp4b
0.509689	0.466277	P12023	A4_MOUSE	Amyloid-beta A4 protein (ABPP) (APP) (Alzheimer disease amyloid A4 protein homolog) (Amyloid precursor protein) (Amyloid-beta precursor protein) (Amyloidogenic glycoprotein) (AG) [Cleaved into: N-APP; Soluble APP-alpha (S-APP-alpha); Soluble APP-beta (S-APP-beta); C99 (APP-C99) (Beta-secretase C-terminal fragment) (Beta-CTF); Amyloid-beta protein 42 (Abeta42) (Beta-APP42); Amyloid-beta protein 40…	App
0.509722	0.51417	P63101	1433Z_MOUSE	14-3-3 protein zeta/delta (Protein kinase C inhibitor protein 1) (KCIP-1) (SEZ-2)	Ywhaz
0.509729	0.508014	Q8R2M2	TDIF2_MOUSE	Deoxynucleotidyltransferase terminal-interacting protein 2	Dnttip2
0.509747	0.51862	P54823	DDX6_MOUSE	Probable ATP-dependent RNA helicase DDX6 (EC 3.6.4.13) (ATP-dependent RNA helicase p54) (DEAD box protein 6) (Oncogene RCK homolog)	Ddx6 Hlr2 Rck
0.509756	0.474751	Q8BGT7	SPF30_MOUSE	Survival of motor neuron-related-splicing factor 30 (30 kDa splicing factor SMNrp) (SMN-related protein) (Survival motor neuron domain-containing protein 1)	Smndc1 Smnr Spf30
0.509774	0.499832	Q8BP92	RCN2_MOUSE	Reticulocalbin-2 (Taipoxin-associated calcium-binding protein 49) (TCBP-49)	Rcn2
0.509794	0.520352	P27659	RL3_MOUSE	60S ribosomal protein L3 (J1 protein)	Rpl3
0.509864	0.455921	Q810A3	TTC9C_MOUSE	Tetratricopeptide repeat protein 9C (TPR repeat protein 9C)	Ttc9c
0.509886	0.528773	Q9CPV4	GLOD4_MOUSE	Glyoxalase domain-containing protein 4	Glod4
0.509917	0.447188	Q99KF1	TMED9_MOUSE	Transmembrane emp24 domain-containing protein 9 (Glycoprotein 25L2) (p24 family protein alpha-2) (p24alpha2)	Tmed9 Gp25l2
0.510131	0.499025	Q03265	ATPA_MOUSE	ATP synthase subunit alpha, mitochondrial (ATP synthase F1 subunit alpha)	Atp5f1a Atp5a1
0.510191	0.451045	Q8K4M5	COMD1_MOUSE	COMM domain-containing protein 1 (Protein Murr1)	Commd1 Murr1
0.510385	0.530234	P61957	SUMO2_MOUSE	Small ubiquitin-related modifier 2 (SUMO-2) (SMT3 homolog 2) (Ubiquitin-like protein SMT3B) (Smt3B)	Sumo2 Smt3b Smt3h2
0.510443	0.520008	Q91Z49	UIF_MOUSE	UAP56-interacting factor (Forty-two-three domain-containing protein 1) (Protein 40-2-3)	Fyttd1 Uif
0.510451	0.436688	Q9CR02	TMA16_MOUSE	Translation machinery-associated protein 16	Tma16
0.510571	0.506059	Q9CXX9	CUED2_MOUSE	CUE domain-containing protein 2	Cuedc2
0.510631	0.470203	P61759	PFD3_MOUSE	Prefoldin subunit 3 (von Hippel-Lindau-binding protein 1) (VBP-1) (VHL-binding protein 1)	Vbp1 Pfdn3
0.510646	0.521481	P62869	ELOB_MOUSE	Elongin-B (EloB) (Elongin 18 kDa subunit) (RNA polymerase II transcription factor SIII subunit B) (SIII p18) (Transcription elongation factor B polypeptide 2)	Elob Tceb2
0.510703	0.530416	Q61686	CBX5_MOUSE	Chromobox protein homolog 5 (Heterochromatin protein 1 homolog alpha) (HP1 alpha)	Cbx5 Hp1a
0.510761	0.47382	P62827	RAN_MOUSE	GTP-binding nuclear protein Ran (GTPase Ran) (Ras-like protein TC4) (Ras-related nuclear protein)	Ran Rasl2-8
0.510811	0.530392	P56480	ATPB_MOUSE	ATP synthase subunit beta, mitochondrial (EC 7.1.2.2) (ATP synthase F1 subunit beta)	Atp5f1b Atp5b
0.510817	0.514861	Q78PG9	CCD25_MOUSE	Coiled-coil domain-containing protein 25	Ccdc25
0.510871	0.516391	Q9ER00	STX12_MOUSE	Syntaxin-12	Stx12
0.510884	0.499264	Q8BTS4	NUP54_MOUSE	Nuclear pore complex protein Nup54 (54 kDa nucleoporin) (Nucleoporin Nup54)	Nup54
0.510887	0.485358	Q8R4R6	NUP35_MOUSE	Nucleoporin NUP35 (35 kDa nucleoporin) (Mitotic phosphoprotein 44) (MP-44) (Nuclear pore complex protein Nup53) (Nucleoporin NUP53)	Nup35 Mp44 Nup53
0.511005	0.424865	P02340	P53_MOUSE	Cellular tumor antigen p53 (Tumor suppressor p53)	Tp53 P53 Trp53
0.511017	0.525425	Q9D1Q1	MPH6_MOUSE	M-phase phosphoprotein 6	Mphosph6
0.511049	0.503725	P13516	ACOD1_MOUSE	Acyl-CoA desaturase 1 (EC 1.14.19.1) (Delta(9)-desaturase 1) (Delta-9 desaturase 1) (Fatty acid desaturase 1) (Stearoyl-CoA desaturase 1)	Scd1
0.511068	0.49797	Q9EPC1	PARVA_MOUSE	Alpha-parvin (Actopaxin)	Parva Actp MNCb-0301
0.511081	0.502648	P47758	SRPRB_MOUSE	Signal recognition particle receptor subunit beta (SR-beta)	Srprb
0.511118	0.471778	Q9CQS8	SC61B_MOUSE	Protein transport protein Sec61 subunit beta	Sec61b
0.511118	0.489012	Q80TM9	NISCH_MOUSE	Nischarin (Imidazoline receptor 1) (I-1) (IR1) (Imidazoline receptor I-1-like protein) (Imidazoline-1 receptor) (I1R)	Nisch Kiaa0975
0.511124	0.477607	Q8BVI4	DHPR_MOUSE	Dihydropteridine reductase (EC 1.5.1.34) (HDHPR) (Quinoid dihydropteridine reductase)	Qdpr Dhpr
0.511137	0.507961	P62317	SMD2_MOUSE	Small nuclear ribonucleoprotein Sm D2 (Sm-D2) (snRNP core protein D2)	Snrpd2
0.511346	0.476918	Q9CPS7	PNO1_MOUSE	RNA-binding protein PNO1	Pno1
0.511496	0.483445	O08663	MAP2_MOUSE	Methionine aminopeptidase 2 (MAP 2) (MetAP 2) (EC 3.4.11.18) (Initiation factor 2-associated 67 kDa glycoprotein) (p67) (p67eIF2) (Peptidase M)	Metap2 Mnpep P67eif2
0.511505	0.497781	Q99J36	THUM1_MOUSE	THUMP domain-containing protein 1	Thumpd1
0.511526	0.476204	Q8K215	LYRM4_MOUSE	LYR motif-containing protein 4	Lyrm4 Isd11
0.511543	0.480421	Q61937	NPM_MOUSE	Nucleophosmin (NPM) (Nucleolar phosphoprotein B23) (Nucleolar protein NO38) (Numatrin)	Npm1
0.511621	0.505426	Q8JZM7	CDC73_MOUSE	Parafibromin (Cell division cycle protein 73 homolog) (Hyperparathyroidism 2 protein homolog)	Cdc73
0.511658	0.418579	Q91YN9	BAG2_MOUSE	BAG family molecular chaperone regulator 2 (BAG-2) (Bcl-2-associated athanogene 2)	Bag2
0.511695	0.475191	Q9DBG6	RPN2_MOUSE	Dolichyl-diphosphooligosaccharide--protein glycosyltransferase subunit 2 (Dolichyl-diphosphooligosaccharide--protein glycosyltransferase 63 kDa subunit) (Ribophorin II) (RPN-II) (Ribophorin-2)	Rpn2
0.511713	0.506933	P58059	RT21_MOUSE	28S ribosomal protein S21, mitochondrial (MRP-S21) (S21mt)	Mrps21 Rpms21
0.511734	0.499037	Q91ZW3	SMCA5_MOUSE	SWI/SNF-related matrix-associated actin-dependent regulator of chromatin subfamily A member 5 (EC 3.6.4.-) (Sucrose nonfermenting protein 2 homolog) (mSnf2h)	Smarca5 Snf2h
0.51177	0.523709	P35550	FBRL_MOUSE	rRNA 2'-O-methyltransferase fibrillarin (EC 2.1.1.-) (Histone-glutamine methyltransferase) (Nucleolar protein 1)	Fbl
0.511781	0.494779	Q9CR84	AT5G1_MOUSE	ATP synthase F(0) complex subunit C1, mitochondrial (ATP synthase lipid-binding protein) (ATP synthase membrane subunit c locus 1) (ATP synthase proteolipid P1) (ATPase protein 9) (ATPase subunit c)	Atp5mc1 Atp5g1
0.511871	0.490476	Q8BHN3	GANAB_MOUSE	Neutral alpha-glucosidase AB (EC 3.2.1.207) (Alpha-glucosidase 2) (Glucosidase II subunit alpha)	Ganab G2an Kiaa0088
0.512088	0.51876	Q11011	PSA_MOUSE	Puromycin-sensitive aminopeptidase (PSA) (EC 3.4.11.14) (Cytosol alanyl aminopeptidase) (AAP-S)	Npepps Psa
0.512131	0.472342	P10605	CATB_MOUSE	Cathepsin B (EC 3.4.22.1) (Cathepsin B1) [Cleaved into: Cathepsin B light chain; Cathepsin B heavy chain]	Ctsb
0.512143	0.476736	Q6A4J8	UBP7_MOUSE	Ubiquitin carboxyl-terminal hydrolase 7 (EC 3.4.19.12) (Deubiquitinating enzyme 7) (Herpesvirus-associated ubiquitin-specific protease) (mHAUSP) (Ubiquitin thioesterase 7) (Ubiquitin-specific-processing protease 7)	Usp7 Hausp
0.512248	0.481909	O55003	BNIP3_MOUSE	BCL2/adenovirus E1B 19 kDa protein-interacting protein 3	Bnip3 Nip3
0.512279	0.511072	Q3TCH7	CUL4A_MOUSE	Cullin-4A (CUL-4A)	Cul4a
0.512313	0.513647	Q99N94	RM09_MOUSE	39S ribosomal protein L9, mitochondrial (L9mt) (MRP-L9)	Mrpl9
0.514255	0.518621	O55143	AT2A2_MOUSE	Sarcoplasmic/endoplasmic reticulum calcium ATPase 2 (SERCA2) (SR Ca(2+)-ATPase 2) (EC 7.2.2.10) (Calcium pump 2) (Calcium-transporting ATPase sarcoplasmic reticulum type, slow twitch skeletal muscle isoform) (Endoplasmic reticulum class 1/2 Ca(2+) ATPase)	Atp2a2
0.514315	0.51079	Q4FK66	PR38A_MOUSE	Pre-mRNA-splicing factor 38A	Prpf38a
0.514469	0.528951	Q9WTM5	RUVB2_MOUSE	RuvB-like 2 (EC 3.6.4.12) (p47 protein)	Ruvbl2
0.514507	0.514349	Q8K273	MMGT1_MOUSE	Membrane magnesium transporter 1 (ER membrane protein complex subunit 5) (Transmembrane protein 32)	Mmgt1 Emc5 Tmem32
0.514569	0.478622	P60867	RS20_MOUSE	40S ribosomal protein S20	Rps20
0.514634	0.483959	P84228	H32_MOUSE	Histone H3.2 (H3-clustered histone 13) (H3-clustered histone 14) (H3-clustered histone 15) (H3-clustered histone 2) (H3-clustered histone 3) (H3-clustered histone 4) (H3-clustered histone 6) (H3-clustered histone 7)	H3c2 H3-53 H3.2 H3b Hist1h3b; H3c3 H3-143 Hist1h3c; H3c4 H3-B Hist1h3d; H3c6 H3-F Hist1h3e; H3c7 H3.2-221 H3f Hist1h3f; H3c13 H3.2-616 Hist2h3b; H3c14 H3.2-615 Hist2h3c1 Hist2h3ca1; H3c15 H3.2-614 Hist2h3c2 Hist2h3ca2
0.514721	0.491142	Q8R4E9	CDT1_MOUSE	DNA replication factor Cdt1 (Double parked homolog) (DUP) (Retroviral insertion site 2 protein)	Cdt1 Ris2
0.514753	0.428166	Q68FD5	CLH1_MOUSE	Clathrin heavy chain 1	Cltc
0.514823	0.502736	Q61398	PCOC1_MOUSE	Procollagen C-endopeptidase enhancer 1 (P14) (Procollagen COOH-terminal proteinase enhancer 1) (PCPE-1) (Procollagen C-proteinase enhancer 1) (Type 1 procollagen C-proteinase enhancer protein) (Type I procollagen COOH-terminal proteinase enhancer)	Pcolce Pcpe1
0.514955	0.480478	Q99P88	NU155_MOUSE	Nuclear pore complex protein Nup155 (155 kDa nucleoporin) (Nucleoporin Nup155)	Nup155
0.515097	0.492918	Q7TPE5	S7A6O_MOUSE	Probable RNA polymerase II nuclear localization protein SLC7A6OS (Solute carrier family 7 member 6 opposite strand transcript homolog)	Slc7a6os
0.515122	0.479263	Q9CR51	VATG1_MOUSE	V-type proton ATPase subunit G 1 (V-ATPase subunit G 1) (V-ATPase 13 kDa subunit 1) (Vacuolar proton pump subunit G 1)	Atp6v1g1 Atp6g1
0.515207	0.414634	P18242	CATD_MOUSE	Cathepsin D (EC 3.4.23.5)	Ctsd
0.515252	0.466881	Q99JX7	NXF1_MOUSE	Nuclear RNA export factor 1 (Tip-associated protein) (Tip-associating protein) (mRNA export factor TAP)	Nxf1 Tap
0.515275	0.490818	Q9DBG9	TX1B3_MOUSE	Tax1-binding protein 3 (Tax interaction protein 1) (TIP-1)	Tax1bp3
0.515357	0.519871	Q9CQZ7	RPC10_MOUSE	DNA-directed RNA polymerase III subunit RPC10 (RNA polymerase III subunit C10) (DNA-directed RNA polymerase III subunit K) (RNA polymerase III subunit C11) (RPC11)	Polr3k
0.515418	0.526837	P70296	PEBP1_MOUSE	Phosphatidylethanolamine-binding protein 1 (PEBP-1) (HCNPpp) [Cleaved into: Hippocampal cholinergic neurostimulating peptide (HCNP)]	Pebp1 Pbp Pebp
0.515458	0.514545	Q5EG47	AAPK1_MOUSE	5'-AMP-activated protein kinase catalytic subunit alpha-1 (AMPK subunit alpha-1) (EC 2.7.11.1) (Acetyl-CoA carboxylase kinase) (ACACA kinase) (EC 2.7.11.27) (Hydroxymethylglutaryl-CoA reductase kinase) (HMGCR kinase) (EC 2.7.11.31) (Tau-protein kinase PRKAA1) (EC 2.7.11.26)	Prkaa1
0.515725	0.488129	Q9R0Q7	TEBP_MOUSE	Prostaglandin E synthase 3 (EC 5.3.99.3) (Cytosolic prostaglandin E2 synthase) (cPGES) (Hsp90 co-chaperone) (Progesterone receptor complex p23) (Sid 3177) (Telomerase-binding protein p23)	Ptges3 Sid3177 Tebp
0.515737	0.458653	Q99LB6	MAT2B_MOUSE	Methionine adenosyltransferase 2 subunit beta (Methionine adenosyltransferase II beta) (MAT II beta)	Mat2b
0.515948	0.492469	P09103	PDIA1_MOUSE	Protein disulfide-isomerase (PDI) (EC 5.3.4.1) (Cellular thyroid hormone-binding protein) (Endoplasmic reticulum resident protein 59) (ER protein 59) (ERp59) (Prolyl 4-hydroxylase subunit beta) (p55)	P4hb Pdia1
0.515956	0.516282	Q91VR8	BRK1_MOUSE	Protein BRICK1 (BRK1)	Brk1
0.515963	0.52612	Q9CPW5	SSRB_MOUSE	Translocon-associated protein subunit beta (TRAP-beta) (Signal sequence receptor subunit beta) (SSR-beta)	Ssr2
0.515989	0.515011	P07607	TYSY_MOUSE	Thymidylate synthase (TS) (TSase) (EC 2.1.1.45)	Tyms
0.516034	0.46004	P43024	CX6A1_MOUSE	Cytochrome c oxidase subunit 6A1, mitochondrial (Cytochrome c oxidase polypeptide VIa-liver)	Cox6a1 Cox6al
0.51613	0.503428	P99026	PSB4_MOUSE	Proteasome subunit beta type-4 (EC 3.4.25.1) (Low molecular mass protein 3) (Macropain beta chain) (Multicatalytic endopeptidase complex beta chain) (Proteasome beta chain) (Proteasome chain 3)	Psmb4 Lmp3
0.516151	0.477776	P47809	MP2K4_MOUSE	Dual specificity mitogen-activated protein kinase kinase 4 (MAP kinase kinase 4) (MAPKK 4) (EC 2.7.12.2) (C-JUN N-terminal kinase kinase 1) (JNK kinase 1) (JNKK 1) (JNK-activating kinase 1) (MAPK/ERK kinase 4) (MEK 4) (SAPK/ERK kinase 1) (SEK1)	Map2k4 Jnkk1 Mek4 Mkk4 Prkmk4 Sek1 Serk1 Skk1
0.516353	0.50392	Q9Z1Q9	SYVC_MOUSE	Valine--tRNA ligase (EC 6.1.1.9) (Protein G7a) (Valyl-tRNA synthetase) (ValRS)	Vars1 Bat6 G7a Vars Vars2
0.516444	0.506693	Q6PE01	SNR40_MOUSE	U5 small nuclear ribonucleoprotein 40 kDa protein (U5 snRNP 40 kDa protein) (WD repeat-containing protein 57)	Snrnp40 Wdr57
0.516447	0.541382	P08228	SODC_MOUSE	Superoxide dismutase [Cu-Zn] (EC 1.15.1.1)	Sod1
0.516537	0.502669	P60335	PCBP1_MOUSE	Poly(rC)-binding protein 1 (Alpha-CP1) (Heterogeneous nuclear ribonucleoprotein E1) (hnRNP E1)	Pcbp1
0.516729	0.398519	Q62093	SRSF2_MOUSE	Serine/arginine-rich splicing factor 2 (Protein PR264) (Putative myelin regulatory factor 1) (MRF-1) (Splicing component, 35 kDa) (Splicing factor SC35) (SC-35) (Splicing factor, arginine/serine-rich 2)	Srsf2 Pr264 Sfrs10 Sfrs2
0.516868	0.472754	Q99KW9	TIP_MOUSE	T-cell immunomodulatory protein (Protein TIP) (Integrin-alpha FG-GAP repeat-containing protein 1) (Linkin)	Itfg1 D8Wsu49e Lnkn-1 Tip
0.51719	0.472555	P61961	UFM1_MOUSE	Ubiquitin-fold modifier 1	Ufm1
0.517247	0.458662	Q9R002	IFI2_MOUSE	Interferon-activable protein 202 (Ifi-202) (Interferon-inducible protein p202) (Lupus susceptibility protein p202)	Ifi202 Ifi202a Ifi202b
0.517274	0.515096	Q8BP27	SFR1_MOUSE	Swi5-dependent recombination DNA repair protein 1 homolog (Meiosis protein 5 homolog)	Sfr1 Mei5 Meir5
0.517687	0.492168	Q9CPY3	CDCA5_MOUSE	Sororin (Cell division cycle-associated protein 5)	Cdca5
0.517693	0.528561	Q9JK38	GNA1_MOUSE	Glucosamine 6-phosphate N-acetyltransferase (EC 2.3.1.4) (Phosphoglucosamine acetylase) (Phosphoglucosamine transacetylase) (Protein EMeg32)	Gnpnat1 Gna1
0.517715	0.522012	P43277	H13_MOUSE	Histone H1.3 (H1 VAR.4) (H1d)	H1-3 H1f3 Hist1h1d
0.517785	0.476516	Q09143	SL7A1_MOUSE	High affinity cationic amino acid transporter 1 (CAT-1) (CAT1) (Ecotropic retroviral leukemia receptor) (Ecotropic retrovirus receptor) (ERR) (Solute carrier family 7 member 1) (System Y+ basic amino acid transporter)	Slc7a1 Atrc1 Rec-1
0.517912	0.508908	P10853	H2B1F_MOUSE	Histone H2B type 1-F/J/L (H2B 291A)	H2bc7 H2b-f Hist1h2bf; H2bc11 H2b-j Hist1h2bj; H2bc13 H2b-l Hist1h2bl; H2bc15 H2b-n Hist1h2bn
0.518077	0.459293	Q9CQR4	ACO13_MOUSE	Acyl-coenzyme A thioesterase 13 (Acyl-CoA thioesterase 13) (EC 3.1.2.-) (Thioesterase superfamily member 2)	Acot13 Them2
0.518129	0.497831	Q6ZWV7	RL35_MOUSE	60S ribosomal protein L35	Rpl35
0.51831	0.476705	P60762	MO4L1_MOUSE	Mortality factor 4-like protein 1 (MORF-related gene 15 protein) (Testis-expressed gene 189 protein) (Transcription factor-like protein MRG15)	Morf4l1 Mrg15 Tex189
0.518331	0.519722	Q9D8S4	ORN_MOUSE	Oligoribonuclease, mitochondrial (EC 3.1.-.-) (RNA exonuclease 2 homolog) (Small fragment nuclease)	Rexo2 Smfn
0.518435	0.453301	O09110	MP2K3_MOUSE	Dual specificity mitogen-activated protein kinase kinase 3 (MAP kinase kinase 3) (MAPKK 3) (EC 2.7.12.2) (MAPK/ERK kinase 3) (MEK 3)	Map2k3 Mkk3 Prkmk3
0.518453	0.492886	Q9CXP8	GBG10_MOUSE	Guanine nucleotide-binding protein G(I)/G(S)/G(O) subunit gamma-10	Gng10
0.518514	0.46291	P97440	SLBP_MOUSE	Histone RNA hairpin-binding protein (Histone stem-loop-binding protein)	Slbp Hbp
0.518554	0.516072	Q9DBE9	SPB1_MOUSE	pre-rRNA 2'-O-ribose RNA methyltransferase FTSJ3 (EC 2.1.1.-) (Protein ftsJ homolog 3) (Putative rRNA methyltransferase 3)	Ftsj3
0.518801	0.526123	Q9R0Q3	TMED2_MOUSE	Transmembrane emp24 domain-containing protein 2 (COPI-coated vesicle membrane protein p24) (Membrane protein p24A) (Sid 394) (p24 family protein beta-1) (p24beta1)	Tmed2 Rnp24 Sid394
0.518833	0.496911	P13439	UMPS_MOUSE	Uridine 5'-monophosphate synthase (UMP synthase) [Includes: Orotate phosphoribosyltransferase (OPRTase) (EC 2.4.2.10); Orotidine 5'-phosphate decarboxylase (EC 4.1.1.23) (OMPdecase)]	Umps
0.518868	0.474196	Q9D0F6	RFC5_MOUSE	Replication factor C subunit 5 (Activator 1 36 kDa subunit) (A1 36 kDa subunit) (Activator 1 subunit 5) (Replication factor C 36 kDa subunit) (RF-C 36 kDa subunit) (RFC36)	Rfc5
0.518882	0.49112	Q8R1E7	TM234_MOUSE	Transmembrane protein 234	Tmem234
0.518929	0.448431	Q8C6I2	SDHF2_MOUSE	Succinate dehydrogenase assembly factor 2, mitochondrial (SDH assembly factor 2) (SDHAF2)	Sdhaf2 Pgl2 Sdh5
0.519037	0.479162	Q9ER73	ELP4_MOUSE	Elongator complex protein 4 (PAX6 neighbor gene protein)	Elp4 Paxneb
0.519071	0.48973	Q9CQL6	RM35_MOUSE	39S ribosomal protein L35, mitochondrial (L35mt) (MRP-L35)	Mrpl35
0.519313	0.530694	P23927	CRYAB_MOUSE	Alpha-crystallin B chain (Alpha(B)-crystallin) (P23)	Cryab Crya2
0.519426	0.500176	P62322	LSM5_MOUSE	U6 snRNA-associated Sm-like protein LSm5	Lsm5
0.519554	0.52683	Q9DCR4	EID1_MOUSE	EP300-interacting inhibitor of differentiation 1 (CREBBP/EP300 inhibitory protein 1) (E1A-like inhibitor of differentiation 1) (EID-1)	Eid1 Cri1
0.519589	0.512699	Q9CWJ9	PUR9_MOUSE	Bifunctional purine biosynthesis protein PURH [Includes: Phosphoribosylaminoimidazolecarboxamide formyltransferase (EC 2.1.2.3) (5-aminoimidazole-4-carboxamide ribonucleotide formyltransferase) (AICAR transformylase); IMP cyclohydrolase (EC 3.5.4.10) (ATIC) (IMP synthase) (Inosinicase)]	Atic Purh
0.519613	0.468679	Q91YQ5	RPN1_MOUSE	Dolichyl-diphosphooligosaccharide--protein glycosyltransferase subunit 1 (Dolichyl-diphosphooligosaccharide--protein glycosyltransferase 67 kDa subunit) (Ribophorin I) (RPN-I) (Ribophorin-1)	Rpn1
0.519643	0.480927	Q9EPV8	UBL5_MOUSE	Ubiquitin-like protein 5	Ubl5
0.51968	0.480919	Q62000	MIME_MOUSE	Mimecan (Osteoglycin)	Ogn Og
0.519717	0.492038	Q9ESL4	M3K20_MOUSE	Mitogen-activated protein kinase kinase kinase 20 (EC 2.7.11.25) (Human cervical cancer suppressor gene 4 protein) (HCCS-4) (Leucine zipper- and sterile alpha motif kinase ZAK) (Leucine zipper- and sterile alpha motif-containing kinase) (MLK-like mitogen-activated protein triple kinase) (Mitogen-activated protein kinase kinase kinase MLT) (Mixed lineage kinase-related kinase) (MLK-related kinase)…	Map3k20 Mltk Zak
0.51972	0.461314	Q9D198	SYF2_MOUSE	Pre-mRNA-splicing factor SYF2 (CCNDBP1-interactor) (mp29) (p29)	Syf2 Cbpin Gcipip
0.519831	0.523882	Q9CQR6	PPP6_MOUSE	Serine/threonine-protein phosphatase 6 catalytic subunit (PP6C) (EC 3.1.3.16)	Ppp6c
0.519832	0.48022	P62071	RRAS2_MOUSE	Ras-related protein R-Ras2 (EC 3.6.5.-)	Rras2
0.519838	0.495717	Q99KV1	DJB11_MOUSE	DnaJ homolog subfamily B member 11 (APOBEC1-binding protein 2) (ABBP-2) (ER-associated DNAJ) (ER-associated Hsp40 co-chaperone) (Endoplasmic reticulum DNA J domain-containing protein 3) (ER-resident protein ERdj3) (ERdj3) (ERj3p)	Dnajb11
0.519943	0.50224	Q9WVA4	TAGL2_MOUSE	Transgelin-2 (SM22-beta)	Tagln2 Kiaa0120
0.519981	0.418205	Q5SV77	GGNB2_MOUSE	Gametogenetin-binding protein 2 (Dioxin-inducible factor 3) (DIF-3) (Protein ZNF403)	Ggnbp2 Zfp403 Znf403
0.520247	0.486629	P52503	NDUS6_MOUSE	NADH dehydrogenase [ubiquinone] iron-sulfur protein 6, mitochondrial (Complex I-13kD-A) (CI-13kD-A) (NADH-ubiquinone oxidoreductase 13 kDa-A subunit)	Ndufs6 Ip13
0.520422	0.522191	Q9D0F3	LMAN1_MOUSE	Protein ERGIC-53 (ER-Golgi intermediate compartment 53 kDa protein) (Lectin mannose-binding 1) (p58)	Lman1 Ergic53
0.520549	0.469223	Q8BGR9	UBCP1_MOUSE	Ubiquitin-like domain-containing CTD phosphatase 1 (EC 3.1.3.16) (Nuclear proteasome inhibitor UBLCP1)	Ublcp1
0.520559	0.514349	Q8BHB4	WDR3_MOUSE	WD repeat-containing protein 3	Wdr3
0.52086	0.518113	Q9DAK9	PHP14_MOUSE	14 kDa phosphohistidine phosphatase (EC 3.9.1.3) (Phosphohistidine phosphatase 1) (PHPT1) (Protein histidine phosphatase) (PHP)	Phpt1 Php14
0.521132	0.524536	Q9Z247	FKBP9_MOUSE	Peptidyl-prolyl cis-trans isomerase FKBP9 (PPIase FKBP9) (EC 5.2.1.8) (63 kDa FK506-binding protein) (63 kDa FKBP) (FKBP-63) (FK506-binding protein 9) (FKBP-9) (FKBP65RS) (Rotamase)	Fkbp9 Fkbp60 Fkbp63
0.521281	0.471998	Q60973	RBBP7_MOUSE	Histone-binding protein RBBP7 (Histone acetyltransferase type B subunit 2) (Nucleosome-remodeling factor subunit RBAP46) (Retinoblastoma-binding protein 7) (RBBP-7) (Retinoblastoma-binding protein p46)	Rbbp7 Rbap46
0.521326	0.53786	Q9WTK0	NUPR1_MOUSE	Nuclear protein 1 (Protein p8)	Nupr1
0.521417	0.502805	P70362	UFD1_MOUSE	Ubiquitin recognition factor in ER-associated degradation protein 1 (Ubiquitin fusion degradation protein 1 homolog) (UB fusion protein 1)	Ufd1 Ufd1l
0.521537	0.497086	Q5SSI6	UTP18_MOUSE	U3 small nucleolar RNA-associated protein 18 homolog (WD repeat-containing protein 50)	Utp18 Wdr50
0.521723	0.518537	O88796	RPP30_MOUSE	Ribonuclease P protein subunit p30 (RNaseP protein p30) (EC 3.1.26.5) (RNase P subunit 2)	Rpp30 Rnasep2
0.521816	0.504548	Q9JHJ0	TMOD3_MOUSE	Tropomodulin-3 (Ubiquitous tropomodulin) (U-Tmod)	Tmod3
0.521818	0.515376	P51480	CDN2A_MOUSE	Cyclin-dependent kinase inhibitor 2A (Cyclin-dependent kinase 4 inhibitor A) (CDK4I) (p16-INK4a) (p16-INK4)	Cdkn2a P16ink4a
0.521928	0.521018	O08583	THOC4_MOUSE	THO complex subunit 4 (Tho4) (Ally of AML-1 and LEF-1) (Aly/REF export factor) (REF1-I) (RNA and export factor-binding protein 1) (Transcriptional coactivator Aly/REF)	Alyref Aly Ref1 Refbp1 THOC4
0.522241	0.505579	Q9D1L0	CHCH2_MOUSE	Coiled-coil-helix-coiled-coil-helix domain-containing protein 2	Chchd2
0.522293	0.479714	Q9D2M8	UB2V2_MOUSE	Ubiquitin-conjugating enzyme E2 variant 2 (Ubc-like protein MMS2)	Ube2v2 Mms2 Uev2
0.522339	0.460356	P97823	LYPA1_MOUSE	Acyl-protein thioesterase 1 (APT-1) (EC 3.1.2.-) (Lysophospholipase 1) (Lysophospholipase I) (LPL-I) (LysoPLA I)	Lypla1 Apt1 Pla1a
0.522389	0.507333	Q9D937	CK098_MOUSE	Uncharacterized protein C11orf98 homolog
0.522418	0.526939	Q9DBR7	MYPT1_MOUSE	Protein phosphatase 1 regulatory subunit 12A (Myosin phosphatase-targeting subunit 1) (Myosin phosphatase target subunit 1)	Ppp1r12a Mypt1
0.522547	0.501527	P56384	AT5G3_MOUSE	ATP synthase F(0) complex subunit C3, mitochondrial (ATP synthase lipid-binding protein) (ATP synthase membrane subunit c locus 3) (ATP synthase proteolipid P3) (ATPase protein 9) (ATPase subunit c)	Atp5mc3 Atp5g3
0.522822	0.535071	Q9CQS2	NOP10_MOUSE	H/ACA ribonucleoprotein complex subunit 3 (Nucleolar protein 10) (Nucleolar protein family A member 3) (snoRNP protein NOP10)	Nop10 Nola3
0.522891	0.524347	Q8R2L5	RT18C_MOUSE	28S ribosomal protein S18c, mitochondrial (MRP-S18-c) (Mrps18-c) (S18mt-c) (28S ribosomal protein S18-1, mitochondrial) (MRP-S18-1)	Mrps18c
0.522918	0.473064	Q6P9R2	OXSR1_MOUSE	Serine/threonine-protein kinase OSR1 (EC 2.7.11.1) (Oxidative stress-responsive 1 protein)	Oxsr1 Osr1
0.523055	0.50669	Q9CQF3	CPSF5_MOUSE	Cleavage and polyadenylation specificity factor subunit 5 (Nucleoside diphosphate-linked moiety X motif 21) (Nudix motif 21) (Nudix hydrolase 21)	Nudt21 Cpsf5
0.523076	0.476377	O54734	OST48_MOUSE	Dolichyl-diphosphooligosaccharide--protein glycosyltransferase 48 kDa subunit (DDOST 48 kDa subunit) (Oligosaccharyl transferase 48 kDa subunit)	Ddost
0.523248	0.454825	Q8JZQ9	EIF3B_MOUSE	Eukaryotic translation initiation factor 3 subunit B (eIF3b) (Eukaryotic translation initiation factor 3 subunit 9) (eIF-3-eta) (eIF3 p116)	Eif3b Eif3s9
0.523436	0.473109	Q9D1M7	FKB11_MOUSE	Peptidyl-prolyl cis-trans isomerase FKBP11 (PPIase FKBP11) (EC 5.2.1.8) (19 kDa FK506-binding protein) (19 kDa FKBP) (FKBP-19) (FK506-binding protein 11) (FKBP-11) (Rotamase)	Fkbp11
0.523607	0.503894	P37804	TAGL_MOUSE	Transgelin (Actin-associated protein p27) (Smooth muscle protein 22-alpha) (SM22-alpha)	Tagln Sm22 Sm22a
0.523634	0.507683	Q9D735	TRIR_MOUSE	Telomerase RNA component interacting RNase (EC 3.1.13.-) (Exoribonuclease Trir)	Trir
0.52378	0.457639	Q9CYH6	RRS1_MOUSE	Ribosome biogenesis regulatory protein homolog	Rrs1 Rrr MNCb-2643
0.523788	0.520421	Q9CQU0	TXD12_MOUSE	Thioredoxin domain-containing protein 12 (EC 1.8.4.2) (Endoplasmic reticulum resident protein 19) (ER protein 19) (ERp19) (Thioredoxin-like protein p19)	Txndc12 Tlp19
0.523846	0.508378	Q8K327	CHAP1_MOUSE	Chromosome alignment-maintaining phosphoprotein 1 (Zinc finger protein 828)	Champ1 D8Ertd457e Kiaa1802 Zfp828 Znf828
0.524066	0.453378	Q8BHL8	PSMF1_MOUSE	Proteasome inhibitor PI31 subunit	Psmf1
0.52412	0.45427	Q9CQD1	RAB5A_MOUSE	Ras-related protein Rab-5A (EC 3.6.5.2)	Rab5a nnyRab5a
0.524196	0.5361	P56135	ATPK_MOUSE	ATP synthase subunit f, mitochondrial (ATP synthase membrane subunit f)	Atp5mf Atp5j2
0.524364	0.484759	Q4G5Y1	KLDC2_MOUSE	Kelch domain-containing protein 2 (Endothelial differentiation inhibitory protein TNG)	Klhdc2
0.524376	0.53187	Q9D819	IPYR_MOUSE	Inorganic pyrophosphatase (EC 3.6.1.1) (Pyrophosphate phospho-hydrolase) (PPase)	Ppa1 Pp Pyp
0.524492	0.520871	P58064	RT06_MOUSE	28S ribosomal protein S6, mitochondrial (MRP-S6) (S6mt)	Mrps6 Rpms6
0.524733	0.550005	P97450	ATP5J_MOUSE	ATP synthase-coupling factor 6, mitochondrial (ATPase subunit F6) (ATP synthase peripheral stalk subunit F6)	Atp5pf Atp5j
0.52478	0.491388	Q80SZ7	GBG5_MOUSE	Guanine nucleotide-binding protein G(I)/G(S)/G(O) subunit gamma-5	Gng5 Gngt5
0.52494	0.518884	Q8R1Q8	DC1L1_MOUSE	Cytoplasmic dynein 1 light intermediate chain 1 (Dynein light chain A) (DLC-A) (Dynein light intermediate chain 1, cytosolic)	Dync1li1 Dncli1 Dnclic1
0.525155	0.508148	P17742	PPIA_MOUSE	Peptidyl-prolyl cis-trans isomerase A (PPIase A) (EC 5.2.1.8) (Cyclophilin A) (Cyclosporin A-binding protein) (Rotamase A) (SP18) [Cleaved into: Peptidyl-prolyl cis-trans isomerase A, N-terminally processed]	Ppia
0.525231	0.504674	P83870	PHF5A_MOUSE	PHD finger-like domain-containing protein 5A (PHD finger-like domain protein 5A) (Splicing factor 3B-associated 14 kDa protein) (SF3b14b)	Phf5a
0.525279	0.504574	Q9CY50	SSRA_MOUSE	Translocon-associated protein subunit alpha (TRAP-alpha) (Signal sequence receptor subunit alpha) (SSR-alpha)	Ssr1
0.525285	0.423527	Q8K297	GT251_MOUSE	Procollagen galactosyltransferase 1 (EC 2.4.1.50) (Collagen beta(1-O)galactosyltransferase 1) (Glycosyltransferase 25 family member 1) (Hydroxylysine galactosyltransferase 1)	Colgalt1 Glt25d1
0.525339	0.498036	Q9D832	DNJB4_MOUSE	DnaJ homolog subfamily B member 4	Dnajb4
0.525428	0.513917	C0HKE2	H2A1C_MOUSE	Histone H2A type 1-C (H2A-clustered histone 6)	H2ac6 Hist1h2ac
0.525568	0.4982	P0DJF2	PT117_MOUSE	Protein PET117 homolog, mitochondrial	Pet117 Gm20571
0.525606	0.484337	Q8BMJ3	IF1AX_MOUSE	Eukaryotic translation initiation factor 1A, X-chromosomal (eIF-1A X isoform) (Eukaryotic translation initiation factor 4C) (eIF-4C)	Eif1ax Eif1ay
0.525651	0.50977	Q9Z0Z7	KLF5_MOUSE	Krueppel-like factor 5 (Basic transcription element-binding protein 2) (BTE-binding protein 2) (Intestinal-enriched krueppel-like factor) (Transcription factor BTEB2)	Klf5 Bteb2 Iklf
0.525741	0.478467	Q6DG52	CHUR_MOUSE	Protein Churchill	Churc1
0.525748	0.503771	O70251	EF1B_MOUSE	Elongation factor 1-beta (EF-1-beta)	Eef1b Eef1b2
0.525778	0.480336	Q91WK2	EIF3H_MOUSE	Eukaryotic translation initiation factor 3 subunit H (eIF3h) (Eukaryotic translation initiation factor 3 subunit 3) (eIF-3-gamma) (eIF3 p40 subunit)	Eif3h Eif3s3
0.525813	0.530768	Q99MD9	NASP_MOUSE	Nuclear autoantigenic sperm protein (NASP)	Nasp
0.525858	0.470292	Q62313	TGON1_MOUSE	Trans-Golgi network integral membrane protein 1 (TGN38A)	Tgoln1 Ttgn1
0.525859	0.481796	Q9WUU7	CATZ_MOUSE	Cathepsin Z (EC 3.4.18.1)	Ctsz
0.526131	0.497642	Q8BFY7	PIMRE_MOUSE	Protein PIMREG (CALM-interactor expressed in thymus and spleen homolog) (PICALM-interacting mitotic regulator) (Regulator of chromosome segregation protein 1)	Pimreg Cats Fam64a Rcs1
0.526278	0.523829	Q9D8W5	PSD12_MOUSE	26S proteasome non-ATPase regulatory subunit 12 (26S proteasome regulatory subunit RPN5) (26S proteasome regulatory subunit p55)	Psmd12
0.526326	0.505513	P10493	NID1_MOUSE	Nidogen-1 (NID-1) (Entactin)	Nid1 Ent
0.526477	0.477112	Q07076	ANXA7_MOUSE	Annexin A7 (Annexin VII) (Annexin-7) (Synexin)	Anxa7 Anx7
0.526669	0.471055	O70274	TP4A2_MOUSE	Protein tyrosine phosphatase type IVA 2 (EC 3.1.3.48) (Protein-tyrosine phosphatase 4a2) (Protein-tyrosine phosphatase of regenerating liver 2) (PRL-2)	Ptp4a2 Prl2
0.526708	0.503923	Q5F285	TM256_MOUSE	Transmembrane protein 256	Tmem256
0.526905	0.538897	Q9D898	ARP5L_MOUSE	Actin-related protein 2/3 complex subunit 5-like protein (Arp2/3 complex 16 kDa subunit 2) (ARC16-2)	Arpc5l
0.527021	0.457632	Q05D44	IF2P_MOUSE	Eukaryotic translation initiation factor 5B (eIF-5B) (EC 3.6.5.3) (Translation initiation factor IF-2)	Eif5b If2
0.527359	0.491838	Q8CGP7	H2A1K_MOUSE	Histone H2A type 1-K	H2ac15 Hist1h2ak
0.527449	0.498424	P63028	TCTP_MOUSE	Translationally-controlled tumor protein (TCTP) (21 kDa polypeptide) (p21) (p23)	Tpt1 Trt
0.527508	0.516196	Q8CGP5	H2A1F_MOUSE	Histone H2A type 1-F	Hist1h2af
0.527573	0.511296	Q4KML4	ABRAL_MOUSE	Costars family protein ABRACL (ABRA C-terminal-like protein)	Abracl
0.52761	0.50457	P02468	LAMC1_MOUSE	Laminin subunit gamma-1 (Laminin B2 chain) (Laminin-1 subunit gamma) (Laminin-10 subunit gamma) (Laminin-11 subunit gamma) (Laminin-2 subunit gamma) (Laminin-3 subunit gamma) (Laminin-4 subunit gamma) (Laminin-6 subunit gamma) (Laminin-7 subunit gamma) (Laminin-8 subunit gamma) (Laminin-9 subunit gamma) (S-laminin subunit gamma) (S-LAM gamma)	Lamc1 Lamb-2 Lamc-1
0.52768	0.547864	Q60876	4EBP1_MOUSE	Eukaryotic translation initiation factor 4E-binding protein 1 (4E-BP1) (eIF4E-binding protein 1) (Phosphorylated heat- and acid-stable protein regulated by insulin 1) (PHAS-I)	Eif4ebp1
0.527755	0.519798	P43406	ITAV_MOUSE	Integrin alpha-V (Vitronectin receptor subunit alpha) (CD antigen CD51) [Cleaved into: Integrin alpha-V heavy chain; Integrin alpha-V light chain]	Itgav
0.527819	0.527573	O35129	PHB2_MOUSE	Prohibitin-2 (B-cell receptor-associated protein BAP37) (Repressor of estrogen receptor activity)	Phb2 Bap Bcap37 Rea
0.527855	0.543512	P52482	UB2E1_MOUSE	Ubiquitin-conjugating enzyme E2 E1 (EC 2.3.2.23) ((E3-independent) E2 ubiquitin-conjugating enzyme E1) (EC 2.3.2.24) (E2 ubiquitin-conjugating enzyme E1) (UbcM3) (Ubiquitin carrier protein E1) (Ubiquitin-protein ligase E1)	Ube2e1 Ubce5 Ubcm3
0.527985	0.494256	P43346	DCK_MOUSE	Deoxycytidine kinase (dCK) (EC 2.7.1.74) (Deoxyadenosine kinase) (EC 2.7.1.76) (Deoxyguanosine kinase) (EC 2.7.1.113)	Dck
0.52799	0.44495	Q9CR59	G45IP_MOUSE	Growth arrest and DNA damage-inducible proteins-interacting protein 1 (39S ribosomal protein L59, mitochondrial) (MRP-L59)	Gadd45gip1 Mrpl59
0.528344	0.521321	P54276	MSH6_MOUSE	DNA mismatch repair protein Msh6 (G/T mismatch-binding protein) (GTBP) (GTMBP) (MutS protein homolog 6) (MutS-alpha 160 kDa subunit) (p160)	Msh6 Gtmbp
0.528399	0.459284	Q9CR80	FA32A_MOUSE	Protein FAM32A (Ovarian tumor associated gene 12) (OTAG-12)	Fam32a Otag12 MNCb-3154
0.528465	0.474715	P84244	H33_MOUSE	Histone H3.3	H3-3a H3.3a H3f3a; H3-3b H3.3b H3f3b
0.5286	0.525198	Q91VK4	ITM2C_MOUSE	Integral membrane protein 2C (Transmembrane protein BRI3) [Cleaved into: CT-BRI3]	Itm2c
0.528872	0.447249	Q9JI10	STK3_MOUSE	Serine/threonine-protein kinase 3 (EC 2.7.11.1) (Mammalian STE20-like protein kinase 2) (MST-2) (STE20-like kinase MST2) [Cleaved into: Serine/threonine-protein kinase 3 36kDa subunit (MST2/N); Serine/threonine-protein kinase 3 20kDa subunit (MST2/C)]	Stk3 Mess1 Mst2
0.528943	0.443154	P09405	NUCL_MOUSE	Nucleolin (Protein C23)	Ncl Nuc
0.529058	0.532429	Q3UES3	TNKS2_MOUSE	Poly [ADP-ribose] polymerase tankyrase-2 (EC 2.4.2.30) (ADP-ribosyltransferase diphtheria toxin-like 6) (ARTD6) (Protein poly-ADP-ribosyltransferase tankyrase-2) (EC 2.4.2.-) (TNKS-2) (TRF1-interacting ankyrin-related ADP-ribose polymerase 2) (Tankyrase II) (Tankyrase-2) (TANK2)	Tnks2 Tank2
0.52907	0.486285	Q9QZE5	COPG1_MOUSE	Coatomer subunit gamma-1 (Gamma-1-coat protein) (Gamma-1-COP)	Copg1 Copg
0.529098	0.456221	Q9CYN9	RENR_MOUSE	Renin receptor (ATPase H(+)-transporting lysosomal accessory protein 2) (ATPase H(+)-transporting lysosomal-interacting protein 2) (Renin/prorenin receptor) [Cleaved into: Renin receptor extracellular fragment; Renin receptor cytoplasmic fragment]	Atp6ap2 Atp6ip2
0.529312	0.508412	O35737	HNRH1_MOUSE	Heterogeneous nuclear ribonucleoprotein H (hnRNP H) [Cleaved into: Heterogeneous nuclear ribonucleoprotein H, N-terminally processed]	Hnrnph1 Hnrph Hnrph1
0.529352	0.540226	Q3THE2	ML12B_MOUSE	Myosin regulatory light chain 12B (Myosin regulatory light chain 2-B, smooth muscle isoform) (Myosin regulatory light chain 20 kDa) (MLC20) (Myosin regulatory light chain MRLC2)	Myl12b Mrlc2 Mylc2b
0.529385	0.464414	O35623	BET1_MOUSE	BET1 homolog (mBET1) (Golgi vesicular membrane-trafficking protein p18)	Bet1
0.52943	0.515635	Q3U962	CO5A2_MOUSE	Collagen alpha-2(V) chain	Col5a2
0.52991	0.480974	P10148	CCL2_MOUSE	C-C motif chemokine 2 (Monocyte chemoattractant protein 1) (Monocyte chemotactic protein 1) (MCP-1) (Platelet-derived growth factor-inducible protein JE) (Small-inducible cytokine A2)	Ccl2 Je Mcp1 Scya2
0.530007	0.524116	Q9CXL1	TM50A_MOUSE	Transmembrane protein 50A (Small membrane protein 1)	Tmem50a Smp1
0.530039	0.507365	P10852	4F2_MOUSE	4F2 cell-surface antigen heavy chain (4F2hc) (Solute carrier family 3 member 2) (CD antigen CD98)	Slc3a2 Mdu1
0.530461	0.474623	Q8BFU2	H2A3_MOUSE	Histone H2A type 3	H2aw Hist3h2a
0.530468	0.529419	Q8VE80	THOC3_MOUSE	THO complex subunit 3 (Tho3)	Thoc3
0.530516	0.53313	Q99J09	MEP50_MOUSE	Methylosome protein 50 (MEP-50) (WD repeat-containing protein 77)	Wdr77 Mep50
0.530536	0.454162	Q05186	RCN1_MOUSE	Reticulocalbin-1	Rcn1 Rca1 Rcn
0.530593	0.515028	Q9CQV5	RT24_MOUSE	28S ribosomal protein S24, mitochondrial (MRP-S24) (S24mt)	Mrps24
0.530999	0.514525	Q9CPQ1	COX6C_MOUSE	Cytochrome c oxidase subunit 6C (Cytochrome c oxidase polypeptide VIc)	Cox6c
0.531133	0.4888	Q6P069	SORCN_MOUSE	Sorcin	Sri
0.531543	0.533132	P24527	LKHA4_MOUSE	Leukotriene A-4 hydrolase (LTA-4 hydrolase) (EC 3.3.2.6) (Leukotriene A(4) hydrolase)	Lta4h
0.531938	0.506887	D3Z7P3	GLSK_MOUSE	Glutaminase kidney isoform, mitochondrial (GLS) (EC 3.5.1.2) [Cleaved into: Glutaminase kidney isoform, mitochondrial 68 kDa chain; Glutaminase kidney isoform, mitochondrial 65 kDa chain]	Gls Gls1 Kiaa0838
0.531976	0.535364	Q99JX4	EIF3M_MOUSE	Eukaryotic translation initiation factor 3 subunit M (eIF3m) (PCI domain-containing protein 1)	Eif3m Pcid1
0.533267	0.505816	Q9WV54	ASAH1_MOUSE	Acid ceramidase (AC) (ACDase) (Acid CDase) (EC 3.5.1.23) (Acylsphingosine deacylase) (N-acylethanolamine hydrolase ASAH1) (EC 3.5.1.-) (N-acylsphingosine amidohydrolase) [Cleaved into: Acid ceramidase subunit alpha; Acid ceramidase subunit beta]	Asah1 Asah
0.533408	0.480467	P18572	BASI_MOUSE	Basigin (Basic immunoglobulin superfamily) (HT7 antigen) (Membrane glycoprotein gp42) (CD antigen CD147)	Bsg
0.533577	0.50107	Q60749	KHDR1_MOUSE	KH domain-containing, RNA-binding, signal transduction-associated protein 1 (GAP-associated tyrosine phosphoprotein p62) (Src-associated in mitosis 68 kDa protein) (Sam68) (p21 Ras GTPase-activating protein-associated p62) (p68)	Khdrbs1
0.533597	0.544973	Q9CPP0	NPM3_MOUSE	Nucleoplasmin-3	Npm3
0.533772	0.514155	Q8BL95	CF298_MOUSE	Cilia- and flagella-associated protein 298 (Protein kurly homolog)	Cfap298
0.533915	0.57143	Q9CZX7	PP4P2_MOUSE	Type 2 phosphatidylinositol 4,5-bisphosphate 4-phosphatase (Type 2 PtdIns-4,5-P2 4-Ptase) (EC 3.1.3.78) (PtdIns-4,5-P2 4-Ptase II) (Transmembrane protein 55A)	Pip4p2 Tmem55a
0.533963	0.505106	Q8R3W5	SEN15_MOUSE	tRNA-splicing endonuclease subunit Sen15 (tRNA-intron endonuclease Sen15)	Tsen15 Sen15
0.534163	0.476962	P35282	RAB21_MOUSE	Ras-related protein Rab-21 (Rab-12)	Rab21
0.534454	0.512082	Q99JR5	TINAL_MOUSE	Tubulointerstitial nephritis antigen-like (Adrenocortical zonation factor 1) (AZ-1) (Androgen-regulated gene 1 protein) (Tubulointerstitial nephritis antigen-related protein) (TARP)	Tinagl1 Arg1 Lcn7 Tinagl
0.534772	0.502674	Q9D1H6	NDUF4_MOUSE	NADH dehydrogenase [ubiquinone] 1 alpha subcomplex assembly factor 4 (Hormone-regulated proliferation-associated protein of 20 kDa homolog)	Ndufaf4 Hrpap20
0.534925	0.532237	Q9JKR6	HYOU1_MOUSE	Hypoxia up-regulated protein 1 (GRP-170) (140 kDa Ca(2+)-binding protein) (CBP-140)	Hyou1 Grp170
0.534926	0.463936	Q921J2	RHEB_MOUSE	GTP-binding protein Rheb (Ras homolog enriched in brain)	Rheb
0.535514	0.538573	Q78IK2	ATPMD_MOUSE	ATP synthase membrane subunit DAPIT, mitochondrial (Diabetes-associated protein in insulin-sensitive tissues) (Up-regulated during skeletal muscle growth protein 5)	Atp5md Dapit Usmg5
0.535566	0.459238	Q3TGF2	F107B_MOUSE	Protein FAM107B	Fam107b
0.53558	0.47294	P15864	H12_MOUSE	Histone H1.2 (H1 VAR.1) (H1c)	H1-2 H1f2 Hist1h1c
0.535707	0.486696	Q9DCG9	TR112_MOUSE	Multifunctional methyltransferase subunit TRM112-like protein (tRNA methyltransferase 112 homolog)	Trmt112
0.535819	0.528476	Q9DCE5	PK1IP_MOUSE	p21-activated protein kinase-interacting protein 1 (PAK1-interacting protein 1) (Putative PAK inhibitor Skb15)	Pak1ip1
0.535858	0.574859	Q6ZQI3	MLEC_MOUSE	Malectin	Mlec Kiaa0152
0.535968	0.501882	Q9CWG9	BL1S2_MOUSE	Biogenesis of lysosome-related organelles complex 1 subunit 2 (BLOC-1 subunit 2)	Bloc1s2 Blos2
0.536002	0.50835	P12032	TIMP1_MOUSE	Metalloproteinase inhibitor 1 (Collagenase inhibitor 16C8 fibroblast) (Erythroid-potentiating activity) (EPA) (TPA-S1) (TPA-induced protein) (Tissue inhibitor of metalloproteinases 1) (TIMP-1)	Timp1 Timp Timp-1
0.536062	0.524299	Q9D7E4	CS025_MOUSE	UPF0449 protein C19orf25 homolog
0.536142	0.510484	P62960	YBOX1_MOUSE	Y-box-binding protein 1 (YB-1) (CCAAT-binding transcription factor I subunit A) (CBF-A) (DNA-binding protein B) (DBPB) (Enhancer factor I subunit A) (EFI-A) (Nuclease-sensitive element-binding protein 1) (Y-box transcription factor)	Ybx1 Msy-1 Msy1 Nsep1 Yb1
0.536326	0.478987	P0C0S6	H2AZ_MOUSE	Histone H2A.Z (H2A/z)	H2az1 H2afz H2az
0.537576	0.469681	Q91WK5	GCSH_MOUSE	Glycine cleavage system H protein, mitochondrial (Lipoic acid-containing protein)	Gcsh
0.537599	0.561673	P63242	IF5A1_MOUSE	Eukaryotic translation initiation factor 5A-1 (eIF-5A-1) (eIF-5A1) (Eukaryotic initiation factor 5A isoform 1) (eIF-5A) (eIF-4D)	Eif5a
0.537709	0.488964	Q80ZM7	T2AG_MOUSE	Transcription initiation factor IIA subunit 2 (General transcription factor IIA subunit 2) (Transcription initiation factor IIA gamma chain) (TFIIA-gamma)	Gtf2a2
0.537799	0.486324	O35988	SDC4_MOUSE	Syndecan-4 (SYND4) (Ryudocan core protein)	Sdc4
0.537805	0.542544	Q9D1C1	UBE2C_MOUSE	Ubiquitin-conjugating enzyme E2 C (EC 2.3.2.23) ((E3-independent) E2 ubiquitin-conjugating enzyme C) (EC 2.3.2.24) (E2 ubiquitin-conjugating enzyme C) (UbcH10) (Ubiquitin carrier protein C) (Ubiquitin-protein ligase C)	Ube2c Ubch10
0.537875	0.456783	P62301	RS13_MOUSE	40S ribosomal protein S13	Rps13
0.537926	0.502347	P84104	SRSF3_MOUSE	Serine/arginine-rich splicing factor 3 (Pre-mRNA-splicing factor SRP20) (Protein X16) (Splicing factor, arginine/serine-rich 3)	Srsf3 Sfrs3 Srp20 X16
0.53795	0.555721	Q9D1M4	MCA3_MOUSE	Eukaryotic translation elongation factor 1 epsilon-1 (Elongation factor p18) (Multisynthase complex auxiliary component p18)	Eef1e1
0.537978	0.499049	P62751	RL23A_MOUSE	60S ribosomal protein L23a	Rpl23a
0.537979	0.513191	P46664	PURA2_MOUSE	Adenylosuccinate synthetase isozyme 2 (AMPSase 2) (AdSS 2) (EC 6.3.4.4) (Adenylosuccinate synthetase, acidic isozyme) (Adenylosuccinate synthetase, liver isozyme) (L-type adenylosuccinate synthetase) (IMP--aspartate ligase 2)	Adss2 Adss
0.538015	0.535724	Q9CQW2	ARL8B_MOUSE	ADP-ribosylation factor-like protein 8B (ADP-ribosylation factor-like protein 10C) (Novel small G protein indispensable for equal chromosome segregation 1)	Arl8b Arl10c Gie1
0.53819	0.53693	P07214	SPRC_MOUSE	SPARC (Basement-membrane protein 40) (BM-40) (Osteonectin) (ON) (Secreted protein acidic and rich in cysteine)	Sparc
0.538294	0.523718	P21956	MFGM_MOUSE	Lactadherin (MFGM) (Milk fat globule-EGF factor 8) (MFG-E8) (SED1) (Sperm surface protein SP47) (MP47)	Mfge8
0.53835	0.541589	P54728	RD23B_MOUSE	UV excision repair protein RAD23 homolog B (HR23B) (mHR23B) (XP-C repair-complementing complex 58 kDa protein) (p58)	Rad23b Mhr23b
0.53858	0.517923	Q9R0L9	MUC24_MOUSE	Sialomucin core protein 24 (MUC-24) (Endolyn) (Multi-glycosylated core protein 24) (MGC-24) (MGC-24v) (CD antigen CD164)	Cd164
0.538597	0.542991	Q91V81	RBM42_MOUSE	RNA-binding protein 42 (RNA-binding motif protein 42)	Rbm42
0.538682	0.49327	P62830	RL23_MOUSE	60S ribosomal protein L23	Rpl23
0.538708	0.528534	Q61699	HS105_MOUSE	Heat shock protein 105 kDa (42 degrees C-HSP) (Heat shock 110 kDa protein) (Heat shock-related 100 kDa protein E7I) (HSP-E7I)	Hsph1 Hsp105 Hsp110 Kiaa0201
0.538873	0.459571	P61514	RL37A_MOUSE	60S ribosomal protein L37a	Rpl37a
0.538987	0.442157	Q08024	PEBB_MOUSE	Core-binding factor subunit beta (CBF-beta) (Polyomavirus enhancer-binding protein 2 beta subunit) (PEA2-beta) (PEBP2-beta) (SL3-3 enhancer factor 1 subunit beta) (SL3/AKV core-binding factor beta subunit)	Cbfb Pebp2b Pebpb2
0.539198	0.539545	P62267	RS23_MOUSE	40S ribosomal protein S23	Rps23
0.539382	0.487663	P62754	RS6_MOUSE	40S ribosomal protein S6 (Phosphoprotein NP33)	Rps6
0.539429	0.484051	O08529	CAN2_MOUSE	Calpain-2 catalytic subunit (EC 3.4.22.53) (80 kDa M-calpain subunit) (CALP80) (Calcium-activated neutral proteinase 2) (CANP 2) (Calpain M-type) (Calpain-2 large subunit) (Millimolar-calpain) (M-calpain)	Capn2
0.539588	0.471382	P41133	ID3_MOUSE	DNA-binding protein inhibitor ID-3 (ID-like protein inhibitor HLH 462) (Inhibitor of DNA binding 3) (Inhibitor of differentiation 3)	Id3 Hlh462 Id-3 Idb3
0.539926	0.515181	Q9CXK8	NIP7_MOUSE	60S ribosome subunit biogenesis protein NIP7 homolog (PEachy) (kDa93)	Nip7
0.539938	0.491193	Q9DB10	EMRE_MOUSE	Essential MCU regulator, mitochondrial (Single-pass membrane protein with aspartate-rich tail 1, mitochondrial)	Smdt1 Emre
0.539962	0.520522	P11499	HS90B_MOUSE	Heat shock protein HSP 90-beta (Heat shock 84 kDa) (HSP 84) (HSP84) (Tumor-specific transplantation 84 kDa antigen) (TSTA)	Hsp90ab1 Hsp84 Hsp84-1 Hspcb
0.539998	0.544428	Q9R1Q9	VAS1_MOUSE	V-type proton ATPase subunit S1 (V-ATPase subunit S1) (Protein C7-1) (V-ATPase Ac45 subunit) (V-ATPase S1 accessory protein) (Vacuolar proton pump subunit S1)	Atp6ap1 Atp6ip1 Atp6s1
0.540345	0.53365	P97300	NPTN_MOUSE	Neuroplastin (Stromal cell-derived receptor 1) (SDR-1)	Nptn Sdfr1 Sdr1
0.540682	0.518848	Q61543	GSLG1_MOUSE	Golgi apparatus protein 1 (E-selectin ligand 1) (ESL-1) (Selel) (Golgi sialoglycoprotein MG-160)	Glg1 Esl1 Mg160 Selel
0.54071	0.527083	Q8BL97	SRSF7_MOUSE	Serine/arginine-rich splicing factor 7 (Splicing factor, arginine/serine-rich 7)	Srsf7 Sfrs7
0.540843	0.51282	Q99LF1	AKIR1_MOUSE	Akirin-1 (Mighty protein)	Akirin1 Mighty MNCb-2831
0.541017	0.509946	P25444	RS2_MOUSE	40S ribosomal protein S2 (40S ribosomal protein S4) (Protein LLRep3)	Rps2 Llrep3 Rps4
0.541362	0.589126	Q9D9Z1	SKAP_MOUSE	Small kinetochore-associated protein (SKAP) (Kinetochore-localized astrin-binding protein) (Kinastrin) (Kinetochore-localized astrin/SPAG5-binding protein) (TRAF4-associated factor 1)	Knstrn D2Ertd750e Skap Traf4af1
0.541585	0.527822	Q9CR16	PPID_MOUSE	Peptidyl-prolyl cis-trans isomerase D (PPIase D) (EC 5.2.1.8) (40 kDa peptidyl-prolyl cis-trans isomerase) (Cyclophilin-40) (CYP-40) (Rotamase D)	Ppid
0.5416	0.545085	P20067	ID1_MOUSE	DNA-binding protein inhibitor ID-1 (Inhibitor of DNA binding 1) (Inhibitor of differentiation 1)	Id1 Id Id-1 Idb1
0.541629	0.532125	Q9JI13	SAS10_MOUSE	Something about silencing protein 10 (Charged amino acid-rich leucine zipper 1) (Crl-1) (Disrupter of silencing SAS10) (UTP3 homolog)	Utp3 Crl1 Crlz1 Sas10
0.541688	0.489538	Q9CPW4	ARPC5_MOUSE	Actin-related protein 2/3 complex subunit 5 (Arp2/3 complex 16 kDa subunit) (p16-ARC)	Arpc5
0.541727	0.553494	Q9D1D4	TMEDA_MOUSE	Transmembrane emp24 domain-containing protein 10 (21 kDa transmembrane-trafficking protein) (Transmembrane protein Tmp21) (p24 family protein delta-1) (p24delta1)	Tmed10 Tmp21
0.541792	0.496632	Q9JKB3	YBOX3_MOUSE	Y-box-binding protein 3 (Cold shock domain-containing protein A) (DNA-binding protein A) (Y-box protein 3)	Ybx3 Csda Msy4
0.541883	0.52276	P20029	BIP_MOUSE	Endoplasmic reticulum chaperone BiP (EC 3.6.4.10) (78 kDa glucose-regulated protein) (GRP-78) (Binding-immunoglobulin protein) (BiP) (Heat shock protein 70 family protein 5) (HSP70 family protein 5) (Heat shock protein family A member 5) (Immunoglobulin heavy chain-binding protein)	Hspa5 Grp78
0.542	0.523737	P57759	ERP29_MOUSE	Endoplasmic reticulum resident protein 29 (ERp29)	Erp29
0.542188	0.54958	P97311	MCM6_MOUSE	DNA replication licensing factor MCM6 (EC 3.6.4.12) (Mis5 homolog)	Mcm6 Mcmd6 Mis5
0.542374	0.53265	P35283	RAB12_MOUSE	Ras-related protein Rab-12 (Rab-13)	Rab12
0.542451	0.539386	P62075	TIM13_MOUSE	Mitochondrial import inner membrane translocase subunit Tim13	Timm13 Tim13a Timm13a
0.542559	0.509382	O70591	PFD2_MOUSE	Prefoldin subunit 2	Pfdn2 Pfd2
0.542564	0.506439	P19253	RL13A_MOUSE	60S ribosomal protein L13a (Transplantation antigen P198) (Tum-P198 antigen)	Rpl13a P198 Tstap198-7
0.542595	0.525348	P43407	SDC2_MOUSE	Syndecan-2 (SYND2) (Fibroglycan) (Heparan sulfate proteoglycan core protein) (HSPG) (CD antigen CD362)	Sdc2 Hspg1 Synd2
0.542612	0.510857	Q6P8I4	PCNP_MOUSE	PEST proteolytic signal-containing nuclear protein (PCNP) (PEST-containing nuclear protein)	Pcnp
0.542877	0.478172	O35286	DHX15_MOUSE	Pre-mRNA-splicing factor ATP-dependent RNA helicase DHX15 (EC 3.6.4.13) (DEAH box protein 15)	Dhx15 Ddx15 Deah9
0.5429	0.528092	Q9D8T7	SLIRP_MOUSE	SRA stem-loop-interacting RNA-binding protein, mitochondrial	Slirp
0.543168	0.529041	Q9ERS2	NDUAD_MOUSE	NADH dehydrogenase [ubiquinone] 1 alpha subcomplex subunit 13 (Cell death regulatory protein GRIM-19) (Complex I-B16.6) (CI-B16.6) (Gene associated with retinoic and interferon-induced mortality 19 protein) (GRIM-19) (Gene associated with retinoic and IFN-induced mortality 19 protein) (NADH-ubiquinone oxidoreductase B16.6 subunit)	Ndufa13 Grim19
0.54317	0.544731	P61969	LMO4_MOUSE	LIM domain transcription factor LMO4 (Breast tumor autoantigen) (LIM domain only protein 4) (LMO-4)	Lmo4
0.543253	0.506933	Q9D7M8	RPB4_MOUSE	DNA-directed RNA polymerase II subunit RPB4 (RNA polymerase II subunit B4) (DNA-directed RNA polymerase II subunit D)	Polr2d
0.54341	0.513803	Q5RKS2	SMIM7_MOUSE	Small integral membrane protein 7	Smim7
0.543418	0.571068	Q9CPR5	RM15_MOUSE	39S ribosomal protein L15, mitochondrial (L15mt) (MRP-L15)	Mrpl15
0.543546	0.537422	Q9ER81	IFG15_MOUSE	Torsin-1A-interacting protein 2, isoform IFRG15 (15 kDa interferon-responsive protein) (IFRG15)	Tor1aip2 Ifrg15
0.543625	0.450014	P47791	GSHR_MOUSE	Glutathione reductase, mitochondrial (GR) (GRase) (EC 1.8.1.7)	Gsr Gr1
0.543765	0.521238	Q9DBH5	LMAN2_MOUSE	Vesicular integral-membrane protein VIP36 (Lectin mannose-binding 2) (Vesicular integral-membrane protein 36) (VIP36)	Lman2
0.544192	0.549267	Q9ES56	TPPC4_MOUSE	Trafficking protein particle complex subunit 4 (Synbindin) (TRS23 homolog)	Trappc4 Sbdn
0.544291	0.540943	Q9CQ40	RM49_MOUSE	39S ribosomal protein L49, mitochondrial (L49mt) (MRP-L49)	Mrpl49
0.544338	0.49025	Q9DCD6	GBRAP_MOUSE	Gamma-aminobutyric acid receptor-associated protein (GABA(A) receptor-associated protein)	Gabarap
0.544558	0.514823	Q9CWM2	CDCA4_MOUSE	Cell division cycle-associated protein 4 (Hematopoietic progenitor protein)	Cdca4 Hepp
0.544907	0.516143	P62325	BTG1_MOUSE	Protein BTG1 (B-cell translocation gene 1 protein)	Btg1
0.545341	0.495054	Q9D358	PPAC_MOUSE	Low molecular weight phosphotyrosine protein phosphatase (LMW-PTP) (LMW-PTPase) (EC 3.1.3.48) (Low molecular weight cytosolic acid phosphatase) (EC 3.1.3.2)	Acp1
0.545765	0.587334	Q9CX53	GEMI6_MOUSE	Gem-associated protein 6 (Gemin-6)	Gemin6
0.545811	0.499964	Q8BFR5	EFTU_MOUSE	Elongation factor Tu, mitochondrial	Tufm
0.545831	0.4602	P07901	HS90A_MOUSE	Heat shock protein HSP 90-alpha (Heat shock 86 kDa) (HSP 86) (HSP86) (Tumor-specific transplantation 86 kDa antigen) (TSTA)	Hsp90aa1 Hsp86 Hsp86-1 Hspca
0.546186	0.499737	Q3UE37	UBE2Z_MOUSE	Ubiquitin-conjugating enzyme E2 Z (EC 2.3.2.23) (E2 ubiquitin-conjugating enzyme Z) (Uba6-specific E2 conjugating enzyme 1) (Use1) (Ubiquitin carrier protein Z) (Ubiquitin-protein ligase Z)	Ube2z D11Moh35
0.546705	0.523805	Q62425	NDUA4_MOUSE	Cytochrome c oxidase subunit NDUFA4	Ndufa4
0.54704	0.545436	Q9CQC7	NDUB4_MOUSE	NADH dehydrogenase [ubiquinone] 1 beta subcomplex subunit 4 (Complex I-B15) (CI-B15) (NADH-ubiquinone oxidoreductase B15 subunit)	Ndufb4
0.54708	0.538932	Q9DB20	ATPO_MOUSE	ATP synthase subunit O, mitochondrial (ATP synthase peripheral stalk subunit OSCP) (Oligomycin sensitivity conferral protein) (OSCP)	Atp5po Atp5o D12Wsu28e
0.54711	0.530258	P56393	COX7B_MOUSE	Cytochrome c oxidase subunit 7B, mitochondrial (Cytochrome c oxidase polypeptide VIIb)	Cox7b
0.54744	0.501861	P12382	PFKAL_MOUSE	ATP-dependent 6-phosphofructokinase, liver type (ATP-PFK) (PFK-L) (EC 2.7.1.11) (6-phosphofructokinase type B) (Phosphofructo-1-kinase isozyme B) (PFK-B) (Phosphohexokinase)	Pfkl Pfk-l Pfkb
0.547618	0.504401	Q921F4	HNRLL_MOUSE	Heterogeneous nuclear ribonucleoprotein L-like	Hnrnpll Hnrpll
0.5478	0.550172	O70503	DHB12_MOUSE	Very-long-chain 3-oxoacyl-CoA reductase (EC 1.1.1.330) (17-beta-hydroxysteroid dehydrogenase 12) (17-beta-HSD 12) (3-ketoacyl-CoA reductase) (KAR) (Estradiol 17-beta-dehydrogenase 12) (EC 1.1.1.62) (KIK-I)	Hsd17b12 Kik1
0.548004	0.504919	Q99N91	RM34_MOUSE	39S ribosomal protein L34, mitochondrial (L34mt) (MRP-L34)	Mrpl34
0.548239	0.553712	P56394	COX17_MOUSE	Cytochrome c oxidase copper chaperone	Cox17 Cox17a
0.548552	0.524003	Q9D8N0	EF1G_MOUSE	Elongation factor 1-gamma (EF-1-gamma) (eEF-1B gamma)	Eef1g
0.548601	0.47946	Q7TQK4	EXOS3_MOUSE	Exosome complex component RRP40 (EC 3.1.13.-) (Exosome component 3) (Ribosomal RNA-processing protein 40)	Exosc3 Rrp40
0.548856	0.550448	Q9CQX4	PAF15_MOUSE	PCNA-associated factor (HCV NS5A-transactivated protein 9 homolog) (PCNA-associated factor of 15 kDa) (PAF15) (p15PAF) (PCNA-clamp-associated factor)	Pclaf Ns5atp9 Paf
0.549403	0.493632	Q9EQS3	MYCBP_MOUSE	c-Myc-binding protein (Associate of Myc 1) (AMY-1)	Mycbp Amy1
0.549503	0.509544	Q8BMF4	ODP2_MOUSE	Dihydrolipoyllysine-residue acetyltransferase component of pyruvate dehydrogenase complex, mitochondrial (EC 2.3.1.12) (Dihydrolipoamide acetyltransferase component of pyruvate dehydrogenase complex) (Pyruvate dehydrogenase complex component E2) (PDC-E2) (PDCE2)	Dlat
0.549752	0.536554	Q9D868	PPIH_MOUSE	Peptidyl-prolyl cis-trans isomerase H (PPIase H) (EC 5.2.1.8) (Rotamase H)	Ppih
0.550159	0.476923	P62073	TIM10_MOUSE	Mitochondrial import inner membrane translocase subunit Tim10	Timm10 Tim10
0.550458	0.548075	Q9EP52	TWSG1_MOUSE	Twisted gastrulation protein homolog 1	Twsg1 Tsg
0.550623	0.515448	P09671	SODM_MOUSE	Superoxide dismutase [Mn], mitochondrial (EC 1.15.1.1)	Sod2 Sod-2
0.55066	0.51612	P62900	RL31_MOUSE	60S ribosomal protein L31	Rpl31
0.550842	0.478336	O08547	SC22B_MOUSE	Vesicle-trafficking protein SEC22b (ER-Golgi SNARE of 24 kDa) (ERS-24) (ERS24) (SEC22 vesicle-trafficking protein homolog B) (SEC22 vesicle-trafficking protein-like 1) (mSec22b)	Sec22b Sec22l1
0.551126	0.546774	Q8R081	HNRPL_MOUSE	Heterogeneous nuclear ribonucleoprotein L (hnRNP L)	Hnrnpl Hnrpl
0.55159	0.47753	Q9EP72	EMC7_MOUSE	ER membrane protein complex subunit 7	Emc7 Orf3
0.55186	0.493566	Q3UDE2	TTL12_MOUSE	Tubulin--tyrosine ligase-like protein 12 (Inactive tubulin--tyrosine ligase-like protein 12)	Ttll12
0.552341	0.54522	P67984	RL22_MOUSE	60S ribosomal protein L22 (Heparin-binding protein HBp15)	Rpl22
0.552381	0.479747	Q9CPT4	MYDGF_MOUSE	Myeloid-derived growth factor (MYDGF)	Mydgf D17Wsu104e
0.552458	0.558647	Q9WVA2	TIM8A_MOUSE	Mitochondrial import inner membrane translocase subunit Tim8 A (Deafness dystonia protein 1 homolog)	Timm8a1 Ddp1 Tim8a Timm8a
0.552488	0.48283	Q9CQM9	GLRX3_MOUSE	Glutaredoxin-3 (PKC-interacting cousin of thioredoxin) (PICOT) (PKC-theta-interacting protein) (PKCq-interacting protein) (Thioredoxin-like protein 2)	Glrx3 Picot Txnl2
0.552579	0.52523	Q9CY16	RT28_MOUSE	28S ribosomal protein S28, mitochondrial (MRP-S28) (S28mt)	Mrps28
0.552814	0.487744	Q8BJF9	CHM2B_MOUSE	Charged multivesicular body protein 2b (Chromatin-modifying protein 2b) (CHMP2b)	Chmp2b
0.553653	0.508096	P22339	GA45B_MOUSE	Growth arrest and DNA damage-inducible protein GADD45 beta (Myeloid differentiation primary response protein MyD118) (Negative growth regulatory protein MyD118)	Gadd45b Myd118
0.553891	0.488409	Q9D211	C2AIL_MOUSE	CDKN2AIP N-terminal-like protein (CDKN2A-interacting protein N-terminal-like protein)	Cdkn2aipnl D11Ertd497e MNCb-1520
0.553894	0.48792	P70444	BID_MOUSE	BH3-interacting domain death agonist (p22 BID) (BID) [Cleaved into: BH3-interacting domain death agonist p15 (p15 BID); BH3-interacting domain death agonist p13 (p13 BID); BH3-interacting domain death agonist p11 (p11 BID)]	Bid
[truncated: 124 more rows]
